# Supplementary material for: Synthetic antibody-derived immunopeptide provides neuroprotection in glaucoma through molecular interaction with retinal protein histone H3.1
Source: Front Med (Lausanne). 2022 Oct 14;9:993351. doi: 10.3389/fmed.2022.993351 (PMC9613933; doi:10.3389/fmed.2022.993351)
Supplement: Supplementary Material 1 — Complementary-determining region 2 (CDR2)-specific interaction partners identified by mass spectrometry (MS) and statistical analysis of the MS data. [file Table_1.XLSX]

## Sheet: CTRL_Beads vs. CDR2
Major protein ID	Protein IDs	Majority protein IDs	Peptide counts (all)	Peptide counts (razor+unique)	Peptide counts (unique)		Protein name	Gene name	Taxonomy	Fasta headers	Number of proteins	Peptides	Razor + unique peptides	Unique peptides	Peptides CTRL_R1	Peptides CTRL_R2	Peptides CTRL_R3	Peptides Pep_5_R1	Peptides Pep_5_R2	Peptides Pep_5_R3	Razor + unique peptides CTRL_R1	Razor + unique peptides CTRL_R2	Razor + unique peptides CTRL_R3	Razor + unique peptides Pep_5_R1	Razor + unique peptides Pep_5_R2	Razor + unique peptides Pep_5_R3	Unique peptides CTRL_R1	Unique peptides CTRL_R2	Unique peptides CTRL_R3	Unique peptides Pep_5_R1	Unique peptides Pep_5_R2	Unique peptides Pep_5_R3	Sequence coverage [%]	Unique + razor sequence coverage [%]	Unique sequence coverage [%]	Mol. weight [kDa]	Sequence length	Sequence lengths	Fraction average	Fraction 1	Fraction 2	Fraction 3	Fraction 4	Fraction 5	Fraction 6	Q-value	Score	Identification type CTRL_R1	Identification type CTRL_R2
A1XQT2	A1XQT2	A1XQT2	1	1	1		Cytochrome c oxidase subunit 6C	COX6C	Sus scrofa	sp|A1XQT2|COX6C_PIG Cytochrome c oxidase subunit 6C OS=Sus scrofa OX=9823 GN=COX6C PE=3 SV=1	1	1	1	1	0	1	1	1	1	1	0	1	1	1	1	1	0	1	1	1	1	1	14.5	14.5	14.5	8.8001	76	76	3.8		3	2	1	2	2	1	-2		By MS/MS
A1XQU3	A1XQU3;P50914	A1XQU3;P50914	1;1	1;1	1;1		60S ribosomal protein L14	RPL14	Sus scrofa	sp|A1XQU3|RL14_PIG 60S ribosomal protein L14 OS=Sus scrofa OX=9823 GN=RPL14 PE=1 SV=1;sp|P50914|RL14_HUMAN 60S ribosomal protein L14 OS=Homo sapiens OX=9606 GN=RPL14 PE=1 SV=4	2	1	1	1	1	1	1	1	1	1	1	1	1	1	1	1	1	1	1	1	1	1	5.6	5.6	5.6	23.33	213	213;215	3.36	2	2	2	2	1	2	0	2.5011	By MS/MS	By MS/MS
A1XQU5	A1XQU5;P61353	A1XQU5;P61353	3;3	3;3	3;3		60S ribosomal protein L27	RPL27	Sus scrofa	sp|A1XQU5|RL27_PIG 60S ribosomal protein L27 OS=Sus scrofa OX=9823 GN=RPL27 PE=1 SV=1;sp|P61353|RL27_HUMAN 60S ribosomal protein L27 OS=Homo sapiens OX=9606 GN=RPL27 PE=1 SV=2	2	3	3	3	3	3	3	3	3	3	3	3	3	3	3	3	3	3	3	3	3	3	27.9	27.9	27.9	15.798	136	136;136	3.84	8	7	11	13	9	15	0	7.679	By MS/MS	By MS/MS
A1XQU9	A1XQU9;P60866	A1XQU9;P60866	2;2	2;2	2;2		40S ribosomal protein S20	RPS20	Sus scrofa	sp|A1XQU9|RS20_PIG 40S ribosomal protein S20 OS=Sus scrofa OX=9823 GN=RPS20 PE=1 SV=1;sp|P60866|RS20_HUMAN 40S ribosomal protein S20 OS=Homo sapiens OX=9606 GN=RPS20 PE=1 SV=1	2	2	2	2	2	2	2	2	2	2	2	2	2	2	2	2	2	2	2	2	2	2	19.3	19.3	19.3	13.333	119	119;119	3.31	6	9	9	8	4	6	0	7.6549	By MS/MS	By MS/MS
Q8IX94	Q8IX94;Q86UF2;P0CG41;A4FU28;A4D2H0	Q8IX94;Q86UF2;P0CG41;A4FU28;A4D2H0	1;1;1;1;1	1;1;1;1;1	1;1;1;1;1		cTAGE family member 4	CTAGE4	Homo sapiens	sp|Q8IX94|CTGE4_HUMAN cTAGE family member 4 OS=Homo sapiens OX=9606 GN=CTAGE4 PE=2 SV=3;sp|Q86UF2|CTGE6_HUMAN cTAGE family member 6 OS=Homo sapiens OX=9606 GN=CTAGE6 PE=2 SV=2;sp|P0CG41|CTGE8_HUMAN cTAGE family member 8 OS=Homo sapiens OX=9606 GN=CTAGE8 PE	5	1	1	1	1	1	1	1	1	1	1	1	1	1	1	1	1	1	1	1	1	1	1.9	1.9	1.9	87.988	777	777;777;777;777;777	3.5	2	4	2	3	2	3	1	-2	By MS/MS	By MS/MS
A5GFY8	A5GFY8	A5GFY8	2	2	2		D-3-phosphoglycerate dehydrogenase	PHGDH	Sus scrofa	sp|A5GFY8|SERA_PIG D-3-phosphoglycerate dehydrogenase OS=Sus scrofa OX=9823 GN=PHGDH PE=3 SV=1	1	2	2	2	0	0	2	1	0	0	0	0	2	1	0	0	0	0	2	1	0	0	3.2	3.2	3.2	56.809	533	533	3.25			3	1			0	2.102
Q5XKE5	CON__Q8VED5;CON__Q5XKE5;CON__O95678;CON__P48668;CON__P04259;CON__P02538;CON__P13647;Q5XKE5;O95678;P48668;P04259;P02538;P13647;CON__P35908;P35908	CON__Q8VED5;CON__Q5XKE5;CON__O95678;CON__P48668;CON__P04259;CON__P02538;CON__P13647;Q5XKE5;O95678;P48668;P04259;P02538;P13647;CON__P35908;P35908	2;2;2;2;2;2;2;2;2;2;2;2;2;1;1	1;1;1;1;1;1;1;1;1;1;1;1;1;1;1	1;1;1;1;1;1;1;1;1;1;1;1;1;1;1		Keratin, type II cytoskeletal 79	KRT79	Homo sapiens	;;;;;;;sp|Q5XKE5|K2C79_HUMAN Keratin, type II cytoskeletal 79 OS=Homo sapiens OX=9606 GN=KRT79 PE=1 SV=2;sp|O95678|K2C75_HUMAN Keratin, type II cytoskeletal 75 OS=Homo sapiens OX=9606 GN=KRT75 PE=1 SV=2;sp|P48668|K2C6C_HUMAN Keratin, type II cytoskeletal 6	15	2	1	1	1	1	1	1	1	2	0	0	0	0	0	1	0	0	0	0	0	1	3.6	2.3	2.3	57.552	531	531;535;551;564;564;564;590;535;551;564;564;564;590;645;639	6						2	0	1.7444	By matching	By matching
P00761	P00761;CON__P00761	P00761;CON__P00761	7;7	7;7	7;7		Trypsin		Sus scrofa	sp|P00761|TRYP_PIG Trypsin OS=Sus scrofa OX=9823 PE=1 SV=1;	2	7	7	7	7	6	5	5	5	7	7	6	5	5	5	7	7	6	5	5	5	7	45.5	45.5	45.5	24.409	231	231;231	3.53	40	28	26	35	26	42	0	141.55	By MS/MS	By MS/MS
	CON__P02070;CON__Q3SX09	CON__P02070;CON__Q3SX09	2;2	1;1	1;1					;	2	2	1	1	2	2	2	2	2	2	1	1	1	1	1	1	1	1	1	1	1	1	15.2	8.3	8.3	15.954	145	145;201	3.82	18	24	24	30	44	26	0	24.969	By MS/MS	By MS/MS
P04264	CON__P04264;P04264;CON__ENSEMBL:ENSBTAP00000038253	CON__P04264;P04264	4;4;1	4;4;1	3;3;1		Keratin, type II cytoskeletal 1	KRT1	Homo sapiens	;sp|P04264|K2C1_HUMAN Keratin, type II cytoskeletal 1 OS=Homo sapiens OX=9606 GN=KRT1 PE=1 SV=6	3	4	4	3	3	3	2	1	2	4	3	3	2	1	2	4	2	2	1	1	1	3	7.9	7.9	6.1	66.017	644	644;644;606	3.87	9	4	5	5	12	11	0	20.575	By MS/MS	By MS/MS
P62895	P62895;CON__P62894;P99999	P62895;CON__P62894	3;3;1	3;3;1	3;3;1		Cytochrome c	CYCS	Sus scrofa	sp|P62895|CYC_PIG Cytochrome c OS=Sus scrofa OX=9823 GN=CYCS PE=1 SV=2;	3	3	3	3	3	3	3	3	2	2	3	3	3	3	2	2	3	3	3	3	2	2	31.4	31.4	31.4	11.703	105	105;105;105	3.35	12	11	11	13	12	7	0	13.519	By MS/MS	By MS/MS
D2WKD8	D2WKD8;P05024;P13637;P05023;P50993	D2WKD8;P05024;P13637;P05023;P50993	2;2;2;2;1	2;2;2;2;1	2;2;2;2;1		Sodium/potassium-transporting ATPase subunit alpha-2	ATP1A2	Sus scrofa	sp|D2WKD8|AT1A2_PIG Sodium/potassium-transporting ATPase subunit alpha-2 OS=Sus scrofa OX=9823 GN=ATP1A2 PE=1 SV=1;sp|P05024|AT1A1_PIG Sodium/potassium-transporting ATPase subunit alpha-1 OS=Sus scrofa OX=9823 GN=ATP1A1 PE=1 SV=1;sp|P13637|AT1A3_HUMAN Sodi	5	2	2	2	2	2	2	2	1	1	2	2	2	2	1	1	2	2	2	2	1	1	2.8	2.8	2.8	112.21	1020	1020;1021;1013;1023;1020	3.19	3	3	4	2	2	2	0	27.125	By MS/MS	By matching
O00154	O00154	O00154	1	1	1		Cytosolic acyl coenzyme A thioester hydrolase	ACOT7	Homo sapiens	sp|O00154|BACH_HUMAN Cytosolic acyl coenzyme A thioester hydrolase OS=Homo sapiens OX=9606 GN=ACOT7 PE=1 SV=3	1	1	1	1	1	1	1	1	1	1	1	1	1	1	1	1	1	1	1	1	1	1	2.9	2.9	2.9	41.796	380	380	3.33	2	1	2	1	2	1	0	1.8548	By MS/MS	By matching
O00231	O00231	O00231	3	3	3		26S proteasome non-ATPase regulatory subunit 11	PSMD11	Homo sapiens	sp|O00231|PSD11_HUMAN 26S proteasome non-ATPase regulatory subunit 11 OS=Homo sapiens OX=9606 GN=PSMD11 PE=1 SV=3	1	3	3	3	2	2	3	2	3	3	2	2	3	2	3	3	2	2	3	2	3	3	9	9	9	47.463	422	422	3.88	4	4	3	2	6	7	0	10.193	By MS/MS	By matching
Q95250	Q95250;O00264	Q95250;O00264	1;1	1;1	1;1		Membrane-associated progesterone receptor component 1	PGRMC1	Sus scrofa	sp|Q95250|PGRC1_PIG Membrane-associated progesterone receptor component 1 OS=Sus scrofa OX=9823 GN=PGRMC1 PE=1 SV=3;sp|O00264|PGRC1_HUMAN Membrane-associated progesterone receptor component 1 OS=Homo sapiens OX=9606 GN=PGRMC1 PE=1 SV=3	2	1	1	1	1	1	1	1	1	1	1	1	1	1	1	1	1	1	1	1	1	1	7.2	7.2	7.2	21.609	194	194;195	3.42	2	2	2	3	1	2	0	3.6595	By MS/MS	By MS/MS
O00330	O00330	O00330	3	3	3		Pyruvate dehydrogenase protein X component, mitochondrial	PDHX	Homo sapiens	sp|O00330|ODPX_HUMAN Pyruvate dehydrogenase protein X component, mitochondrial OS=Homo sapiens OX=9606 GN=PDHX PE=1 SV=3	1	3	3	3	2	1	0	2	2	2	2	1	0	2	2	2	2	1	0	2	2	2	6.8	6.8	6.8	54.122	501	501	3.5	4	1		2	2	3	0	3.3662	By MS/MS	By matching
O00422	O00422	O00422	1	1	1		Histone deacetylase complex subunit SAP18	SAP18	Homo sapiens	sp|O00422|SAP18_HUMAN Histone deacetylase complex subunit SAP18 OS=Homo sapiens OX=9606 GN=SAP18 PE=1 SV=1	1	1	1	1	1	1	1	1	1	1	1	1	1	1	1	1	1	1	1	1	1	1	10.5	10.5	10.5	17.561	153	153	3.62	1	2	1	1	1	2	0.006865	1.2531	By MS/MS	By MS/MS
O00483	O00483	O00483	1	1	1		Cytochrome c oxidase subunit NDUFA4	NDUFA4	Homo sapiens	sp|O00483|NDUA4_HUMAN Cytochrome c oxidase subunit NDUFA4 OS=Homo sapiens OX=9606 GN=NDUFA4 PE=1 SV=1	1	1	1	1	1	1	1	1	1	1	1	1	1	1	1	1	1	1	1	1	1	1	14.8	14.8	14.8	9.3697	81	81	3.5	2	2	2	2	2	2	0	2.0313	By MS/MS	By MS/MS
O00487	O00487	O00487	1	1	1		26S proteasome non-ATPase regulatory subunit 14	PSMD14	Homo sapiens	sp|O00487|PSDE_HUMAN 26S proteasome non-ATPase regulatory subunit 14 OS=Homo sapiens OX=9606 GN=PSMD14 PE=1 SV=1	1	1	1	1	1	1	1	1	1	0	1	1	1	1	1	0	1	1	1	1	1	0	4.2	4.2	4.2	34.577	310	310	2.67	3	1	2	2	1		0	1.5874	By MS/MS	By MS/MS
O02705	O02705;P07900;Q14568;Q58FG0;Q58FF8;Q58FF7;Q58FG1;Q58FF6	O02705;P07900	20;20;4;2;2;2;1;1	20;20;4;2;2;2;1;1	14;14;1;2;0;0;0;0		Heat shock protein HSP 90-alpha	HSP90AA1	Sus scrofa	sp|O02705|HS90A_PIG Heat shock protein HSP 90-alpha OS=Sus scrofa OX=9823 GN=HSP90AA1 PE=2 SV=3;sp|P07900|HS90A_HUMAN Heat shock protein HSP 90-alpha OS=Homo sapiens OX=9606 GN=HSP90AA1 PE=1 SV=5	8	20	20	14	17	14	17	18	14	14	17	14	17	18	14	14	11	10	13	13	10	10	31	31	21.6	84.774	733	733;732;343;334;381;597;418;505	3.41	44	36	50	48	33	37	0	200.66	By MS/MS	By MS/MS
O14818	O14818;Q8TAA3	O14818;Q8TAA3	2;2	2;2	2;2		Proteasome subunit alpha type-7	PSMA7	Homo sapiens	sp|O14818|PSA7_HUMAN Proteasome subunit alpha type-7 OS=Homo sapiens OX=9606 GN=PSMA7 PE=1 SV=1;sp|Q8TAA3|PSMA8_HUMAN Proteasome subunit alpha-type 8 OS=Homo sapiens OX=9606 GN=PSMA8 PE=2 SV=3	2	2	2	2	2	2	2	2	2	2	2	2	2	2	2	2	2	2	2	2	2	2	14.5	14.5	14.5	27.887	248	248;256	3.58	3	5	4	4	3	5	0	5.812	By MS/MS	By MS/MS
O14949	O14949	O14949	1	1	1		Cytochrome b-c1 complex subunit 8	UQCRQ	Homo sapiens	sp|O14949|QCR8_HUMAN Cytochrome b-c1 complex subunit 8 OS=Homo sapiens OX=9606 GN=UQCRQ PE=1 SV=4	1	1	1	1	0	0	0	1	0	0	0	0	0	1	0	0	0	0	0	1	0	0	12.2	12.2	12.2	9.9062	82	82	4				1			0.0047393	1.4189
P19105	P19105;O14950;P29269;P24844	P19105;O14950;P29269;P24844	5;5;3;3	5;5;3;3	5;5;3;3		Myosin regulatory light chain 12A	MYL12A	Homo sapiens	sp|P19105|ML12A_HUMAN Myosin regulatory light chain 12A OS=Homo sapiens OX=9606 GN=MYL12A PE=1 SV=2;sp|O14950|ML12B_HUMAN Myosin regulatory light chain 12B OS=Homo sapiens OX=9606 GN=MYL12B PE=1 SV=2;sp|P29269|MYL9_PIG Myosin regulatory light polypeptide 9	4	5	5	5	3	2	2	4	2	1	3	2	2	4	2	1	3	2	2	4	2	1	39.8	39.8	39.8	19.794	171	171;172;172;172	2.89	6	2	3	5	2	1	0	13.165	By MS/MS	By matching
O15212	O15212	O15212	1	1	1		Prefoldin subunit 6	PFDN6	Homo sapiens	sp|O15212|PFD6_HUMAN Prefoldin subunit 6 OS=Homo sapiens OX=9606 GN=PFDN6 PE=1 SV=1	1	1	1	1	1	1	1	0	0	0	1	1	1	0	0	0	1	1	1	0	0	0	10.9	10.9	10.9	14.582	129	129	2	1	2	1				0.0089485	1.1621	By matching	By MS/MS
O15537	O15537	O15537	5	5	5		Retinoschisin	RS1	Homo sapiens	sp|O15537|XLRS1_HUMAN Retinoschisin OS=Homo sapiens OX=9606 GN=RS1 PE=1 SV=2	1	5	5	5	5	4	4	5	5	5	5	4	4	5	5	5	5	4	4	5	5	5	26.8	26.8	26.8	25.592	224	224	3.74	10	5	8	12	11	11	0	70.914	By MS/MS	By matching
O18766	O18766	O18766	2	2	2		Rhodopsin	RHO	Sus scrofa	sp|O18766|OPSD_PIG Rhodopsin OS=Sus scrofa OX=9823 GN=RHO PE=1 SV=1	1	2	2	2	0	0	1	0	1	1	0	0	1	0	1	1	0	0	1	0	1	1	8.3	8.3	8.3	39.026	348	348	4.4			2		2	1	0	2.4904
O19069	O19069;P53597	O19069	3;1	3;1	3;1		Succinate--CoA ligase [ADP/GDP-forming] subunit alpha, mitochondrial	SUCLG1	Sus scrofa	sp|O19069|SUCA_PIG Succinate--CoA ligase [ADP/GDP-forming] subunit alpha, mitochondrial OS=Sus scrofa OX=9823 GN=SUCLG1 PE=1 SV=2	2	3	3	3	3	3	3	2	1	1	3	3	3	2	1	1	3	3	3	2	1	1	13	13	13	36.116	346	346;346	2.81	7	6	9	5	3	1	0	5.0122	By MS/MS	By MS/MS
O43181	O43181	O43181	1	1	1		NADH dehydrogenase [ubiquinone] iron-sulfur protein 4, mitochondrial	NDUFS4	Homo sapiens	sp|O43181|NDUS4_HUMAN NADH dehydrogenase [ubiquinone] iron-sulfur protein 4, mitochondrial OS=Homo sapiens OX=9606 GN=NDUFS4 PE=1 SV=1	1	1	1	1	1	1	1	1	1	1	1	1	1	1	1	1	1	1	1	1	1	1	8.6	8.6	8.6	20.108	175	175	3.21	4	6	7	5	3	3	0	1.7565	By MS/MS	By MS/MS
O43390	O43390	O43390	2	2	2		Heterogeneous nuclear ribonucleoprotein R	HNRNPR	Homo sapiens	sp|O43390|HNRPR_HUMAN Heterogeneous nuclear ribonucleoprotein R OS=Homo sapiens OX=9606 GN=HNRNPR PE=1 SV=1	1	2	2	2	1	1	0	1	0	0	1	1	0	1	0	0	1	1	0	1	0	0	4.4	4.4	4.4	70.942	633	633	2	2	1		1			0	2.7303	By MS/MS	By matching
O43491	O43491	O43491	9	9	7		Band 4.1-like protein 2	EPB41L2	Homo sapiens	sp|O43491|E41L2_HUMAN Band 4.1-like protein 2 OS=Homo sapiens OX=9606 GN=EPB41L2 PE=1 SV=1	1	9	9	7	7	8	7	8	6	6	7	8	7	8	6	6	6	6	5	6	6	6	13.3	13.3	11.6	112.59	1005	1005	3.29	19	22	17	16	13	16	0	102.03	By MS/MS	By MS/MS
O43707	O43707;P12814	O43707;P12814	3;2	3;2	3;2		Alpha-actinin-4	ACTN4	Homo sapiens	sp|O43707|ACTN4_HUMAN Alpha-actinin-4 OS=Homo sapiens OX=9606 GN=ACTN4 PE=1 SV=2;sp|P12814|ACTN1_HUMAN Alpha-actinin-1 OS=Homo sapiens OX=9606 GN=ACTN1 PE=1 SV=2	2	3	3	3	3	1	3	2	1	2	3	1	3	2	1	2	3	1	3	2	1	2	4.4	4.4	4.4	104.85	911	911;892	3.55	4	1	5	4	2	4	0	33.683	By MS/MS	By matching
O43852	O43852	O43852	2	2	2		Calumenin	CALU	Homo sapiens	sp|O43852|CALU_HUMAN Calumenin OS=Homo sapiens OX=9606 GN=CALU PE=1 SV=2	1	2	2	2	2	2	1	1	1	1	2	2	1	1	1	1	2	2	1	1	1	1	13.7	13.7	13.7	37.106	315	315	3.11	2	2	1	2	1	1	0	2.2107	By MS/MS	By matching
O46560	O46560	O46560	2	2	2		Pyridoxal kinase	PDXK	Sus scrofa	sp|O46560|PDXK_PIG Pyridoxal kinase OS=Sus scrofa OX=9823 GN=PDXK PE=1 SV=1	1	2	2	2	1	1	1	1	1	1	1	1	1	1	1	1	1	1	1	1	1	1	11.2	11.2	11.2	35.613	322	322	4.15	1	1	2	3	3	3	0	4.8106	By matching	By matching
O60220	O60220	O60220	1	1	1		Mitochondrial import inner membrane translocase subunit Tim8 A	TIMM8A	Homo sapiens	sp|O60220|TIM8A_HUMAN Mitochondrial import inner membrane translocase subunit Tim8 A OS=Homo sapiens OX=9606 GN=TIMM8A PE=1 SV=1	1	1	1	1	1	1	1	1	1	1	1	1	1	1	1	1	1	1	1	1	1	1	11.3	11.3	11.3	10.998	97	97	3.62	1	3	2	3	2	2	0	2.7412	By MS/MS	By MS/MS
O60493	O60493	O60493	1	1	1		Sorting nexin-3	SNX3	Homo sapiens	sp|O60493|SNX3_HUMAN Sorting nexin-3 OS=Homo sapiens OX=9606 GN=SNX3 PE=1 SV=3	1	1	1	1	1	1	1	1	1	1	1	1	1	1	1	1	1	1	1	1	1	1	8.6	8.6	8.6	18.762	162	162	3.5	1	1	2	2	1	1	0	4.3028	By MS/MS	By MS/MS
Q99879	Q99879;Q99877;Q93079;Q5QNW6;P62807;P58876;O60814;Q99880;P57053;Q96A08	Q99879;Q99877;Q93079;Q5QNW6;P62807;P58876;O60814;Q99880;P57053	13;13;13;13;13;13;13;12;11;6	13;13;13;13;13;13;13;12;11;6	2;2;2;2;2;2;2;2;2;0		Histone H2B type 1-M	HIST1H2BM	Homo sapiens	sp|Q99879|H2B1M_HUMAN Histone H2B type 1-M OS=Homo sapiens OX=9606 GN=HIST1H2BM PE=1 SV=3;sp|Q99877|H2B1N_HUMAN Histone H2B type 1-N OS=Homo sapiens OX=9606 GN=HIST1H2BN PE=1 SV=3;sp|Q93079|H2B1H_HUMAN Histone H2B type 1-H OS=Homo sapiens OX=9606 GN=HIST1H	10	13	13	2	12	13	12	12	10	11	12	13	12	12	10	11	2	2	2	2	2	2	65.9	65.9	7.9	13.989	126	126;126;126;126;126;126;126;126;126;127	3.41	108	120	108	122	88	102	0	140.42	By MS/MS	By MS/MS
O60884	O60884	O60884	1	1	1		DnaJ homolog subfamily A member 2	DNAJA2	Homo sapiens	sp|O60884|DNJA2_HUMAN DnaJ homolog subfamily A member 2 OS=Homo sapiens OX=9606 GN=DNAJA2 PE=1 SV=1	1	1	1	1	0	0	0	1	1	1	0	0	0	1	1	1	0	0	0	1	1	1	6.1	6.1	6.1	45.745	412	412	4.8				2	2	1	0	4.4902
O75323	O75323	O75323	1	1	1		Protein NipSnap homolog 2	NIPSNAP2	Homo sapiens	sp|O75323|NIPS2_HUMAN Protein NipSnap homolog 2 OS=Homo sapiens OX=9606 GN=NIPSNAP2 PE=1 SV=1	1	1	1	1	1	1	1	1	1	1	1	1	1	1	1	1	1	1	1	1	1	1	5.9	5.9	5.9	33.742	286	286	4	1	1	1	2	2	2	0	3.8985	By MS/MS	By matching
Q9TSV6	Q9TSV6;O95670;O75348	Q9TSV6;O95670;O75348	1;1;1	1;1;1	1;1;1		V-type proton ATPase subunit G 2	ATP6V1G2	Sus scrofa	sp|Q9TSV6|VATG2_PIG V-type proton ATPase subunit G 2 OS=Sus scrofa OX=9823 GN=ATP6V1G2 PE=3 SV=1;sp|O95670|VATG2_HUMAN V-type proton ATPase subunit G 2 OS=Homo sapiens OX=9606 GN=ATP6V1G2 PE=1 SV=1;sp|O75348|VATG1_HUMAN V-type proton ATPase subunit G 1 OS=	3	1	1	1	1	1	1	1	1	1	1	1	1	1	1	1	1	1	1	1	1	1	12.7	12.7	12.7	13.579	118	118;118;118	3.58	2	4	4	3	2	4	0	24.902	By MS/MS	By MS/MS
O75367	O75367;Q9P0M6	O75367	6;2	6;2	6;2		Core histone macro-H2A.1	H2AFY	Homo sapiens	sp|O75367|H2AY_HUMAN Core histone macro-H2A.1 OS=Homo sapiens OX=9606 GN=H2AFY PE=1 SV=4	2	6	6	6	5	5	5	4	4	4	5	5	5	4	4	4	5	5	5	4	4	4	23.9	23.9	23.9	39.617	372	372;372	3.46	13	14	14	11	13	13	0	39.308	By MS/MS	By MS/MS
P00889	P00889;O75390	P00889;O75390	3;3	3;3	3;3		Citrate synthase, mitochondrial	CS	Sus scrofa	sp|P00889|CISY_PIG Citrate synthase, mitochondrial OS=Sus scrofa OX=9823 GN=CS PE=1 SV=2;sp|O75390|CISY_HUMAN Citrate synthase, mitochondrial OS=Homo sapiens OX=9606 GN=CS PE=1 SV=2	2	3	3	3	2	2	2	3	2	2	2	2	2	3	2	2	2	2	2	3	2	2	8	8	8	51.629	464	464;466	3.47	6	7	6	7	6	6	0	7.3924	By MS/MS	By MS/MS
O75436	O75436	O75436	4	4	3		Vacuolar protein sorting-associated protein 26A	VPS26A	Homo sapiens	sp|O75436|VP26A_HUMAN Vacuolar protein sorting-associated protein 26A OS=Homo sapiens OX=9606 GN=VPS26A PE=1 SV=2	1	4	4	3	2	1	1	2	1	2	2	1	1	2	1	2	2	1	1	1	1	2	15.9	15.9	13.8	38.169	327	327	3.38	3	1	2	4	1	2	0	5.3328	By MS/MS	By matching
O75475	O75475	O75475	2	2	2		PC4 and SFRS1-interacting protein	PSIP1	Homo sapiens	sp|O75475|PSIP1_HUMAN PC4 and SFRS1-interacting protein OS=Homo sapiens OX=9606 GN=PSIP1 PE=1 SV=1	1	2	2	2	2	1	2	2	2	1	2	1	2	2	2	1	2	1	2	2	2	1	5.3	5.3	5.3	60.103	530	530	3.58	3	4	5	6	5	3	0	4.6304	By MS/MS	By MS/MS
O75489	O75489	O75489	2	2	2		NADH dehydrogenase [ubiquinone] iron-sulfur protein 3, mitochondrial	NDUFS3	Homo sapiens	sp|O75489|NDUS3_HUMAN NADH dehydrogenase [ubiquinone] iron-sulfur protein 3, mitochondrial OS=Homo sapiens OX=9606 GN=NDUFS3 PE=1 SV=1	1	2	2	2	1	2	1	2	2	2	1	2	1	2	2	2	1	2	1	2	2	2	9.1	9.1	9.1	30.241	264	264	3.79	1	3	1	4	3	2	0	6.6915	By matching	By matching
Q96E39	Q96E39;P38159;O75526;Q8N7X1	Q96E39;P38159;O75526;Q8N7X1	1;1;1;1	1;1;1;1	1;1;1;1		RNA binding motif protein, X-linked-like-1	RBMXL1	Homo sapiens	sp|Q96E39|RMXL1_HUMAN RNA binding motif protein, X-linked-like-1 OS=Homo sapiens OX=9606 GN=RBMXL1 PE=1 SV=1;sp|P38159|RBMX_HUMAN RNA-binding motif protein, X chromosome OS=Homo sapiens OX=9606 GN=RBMX PE=1 SV=3;sp|O75526|RMXL2_HUMAN RNA-binding motif prot	4	1	1	1	1	1	1	1	1	1	1	1	1	1	1	1	1	1	1	1	1	1	3.6	3.6	3.6	42.141	390	390;391;392;1067	3.56	1	2	2	1	1	2	0	3.7156	By matching	By MS/MS
O75947	O75947	O75947	2	2	2		ATP synthase subunit d, mitochondrial	ATP5PD	Homo sapiens	sp|O75947|ATP5H_HUMAN ATP synthase subunit d, mitochondrial OS=Homo sapiens OX=9606 GN=ATP5PD PE=1 SV=3	1	2	2	2	1	2	1	1	1	1	1	2	1	1	1	1	1	2	1	1	1	1	11.2	11.2	11.2	18.491	161	161	3.55	5	6	6	4	6	6	0	2.2012	By MS/MS	By MS/MS
O76070	O76070	O76070	1	1	1		Gamma-synuclein	SNCG	Homo sapiens	sp|O76070|SYUG_HUMAN Gamma-synuclein OS=Homo sapiens OX=9606 GN=SNCG PE=1 SV=2	1	1	1	1	1	1	1	1	1	1	1	1	1	1	1	1	1	1	1	1	1	1	12.6	12.6	12.6	13.331	127	127	3.14	4	4	5	3	3	2	0	72.458	By MS/MS	By MS/MS
O95831	O95831	O95831	2	2	2		Apoptosis-inducing factor 1, mitochondrial	AIFM1	Homo sapiens	sp|O95831|AIFM1_HUMAN Apoptosis-inducing factor 1, mitochondrial OS=Homo sapiens OX=9606 GN=AIFM1 PE=1 SV=1	1	2	2	2	2	2	2	2	2	2	2	2	2	2	2	2	2	2	2	2	2	2	4.4	4.4	4.4	66.9	613	613	3.6	3	4	3	2	4	4	0	6.7539	By MS/MS	By MS/MS
P00336	P00336;P07195;Q9TSX5;Q6ZMR3;P07864;Q9BYZ2	P00336;P07195	13;9;1;1;1;1	13;9;1;1;1;1	11;7;0;0;0;0		L-lactate dehydrogenase B chain	LDHB	Sus scrofa	sp|P00336|LDHB_PIG L-lactate dehydrogenase B chain OS=Sus scrofa OX=9823 GN=LDHB PE=1 SV=3;sp|P07195|LDHB_HUMAN L-lactate dehydrogenase B chain OS=Homo sapiens OX=9606 GN=LDHB PE=1 SV=2	6	13	13	11	11	11	11	12	13	13	11	11	11	12	13	13	9	9	9	10	11	11	42.8	42.8	37.4	36.612	334	334;334;332;332;332;381	3.62	38	40	48	42	46	48	0	110.97	By MS/MS	By MS/MS
P00339	P00339;P00338	P00339	11;3	9;1	9;1		L-lactate dehydrogenase A chain	LDHA	Sus scrofa	sp|P00339|LDHA_PIG L-lactate dehydrogenase A chain OS=Sus scrofa OX=9823 GN=LDHA PE=1 SV=3	2	11	9	9	7	7	7	9	9	8	5	5	5	7	7	6	5	5	5	7	7	6	44	38.6	38.6	36.618	332	332;332	3.55	11	8	13	13	10	11	0	26.865	By MS/MS	By MS/MS
P00346	P00346;P40926	P00346;P40926	13;7	13;7	13;7		Malate dehydrogenase, mitochondrial	MDH2	Sus scrofa	sp|P00346|MDHM_PIG Malate dehydrogenase, mitochondrial OS=Sus scrofa OX=9823 GN=MDH2 PE=1 SV=2;sp|P40926|MDHM_HUMAN Malate dehydrogenase, mitochondrial OS=Homo sapiens OX=9606 GN=MDH2 PE=1 SV=3	2	13	13	13	8	10	10	11	13	12	8	10	10	11	13	12	8	10	10	11	13	12	50	50	50	35.484	338	338;338	3.7	20	23	28	26	43	21	0	108.08	By MS/MS	By MS/MS
P00355	P00355;P04406;O14556	P00355	18;7;1	18;7;1	18;7;1		Glyceraldehyde-3-phosphate dehydrogenase	GAPDH	Sus scrofa	sp|P00355|G3P_PIG Glyceraldehyde-3-phosphate dehydrogenase OS=Sus scrofa OX=9823 GN=GAPDH PE=1 SV=4	3	18	18	18	17	17	17	17	17	18	17	17	17	17	17	18	17	17	17	17	17	18	75.4	75.4	75.4	35.836	333	333;335;408	3.48	100	108	109	102	94	105	0	323.31	By MS/MS	By MS/MS
P00367	P00367;P49448	P00367;P49448	5;4	5;4	5;4		Glutamate dehydrogenase 1, mitochondrial	GLUD1	Homo sapiens	sp|P00367|DHE3_HUMAN Glutamate dehydrogenase 1, mitochondrial OS=Homo sapiens OX=9606 GN=GLUD1 PE=1 SV=2;sp|P49448|DHE4_HUMAN Glutamate dehydrogenase 2, mitochondrial OS=Homo sapiens OX=9606 GN=GLUD2 PE=1 SV=2	2	5	5	5	3	2	4	4	5	4	3	2	4	4	5	4	3	2	4	4	5	4	12	12	12	61.397	558	558;558	3.73	6	2	6	5	9	5	0	10.565	By MS/MS	By matching
P00503	P00503;P17174	P00503	6;2	6;2	6;2		Aspartate aminotransferase, cytoplasmic	GOT1	Sus scrofa	sp|P00503|AATC_PIG Aspartate aminotransferase, cytoplasmic OS=Sus scrofa OX=9823 GN=GOT1 PE=1 SV=3	2	6	6	6	5	3	5	5	4	4	5	3	5	5	4	4	5	3	5	5	4	4	23.5	23.5	23.5	46.474	413	413;413	3.53	10	5	9	9	11	7	0	27.072	By MS/MS	By MS/MS
P00506	P00506;P00505	P00506	21;9	21;9	21;9		Aspartate aminotransferase, mitochondrial	GOT2	Sus scrofa	sp|P00506|AATM_PIG Aspartate aminotransferase, mitochondrial OS=Sus scrofa OX=9823 GN=GOT2 PE=1 SV=2	2	21	21	21	19	18	20	19	19	17	19	18	20	19	19	17	19	18	20	19	19	17	58.4	58.4	58.4	47.436	430	430;430	3.4	65	52	66	62	55	50	0	197.58	By MS/MS	By MS/MS
P00571	P00571;P00568;Q9Y6K8	P00571;P00568	5;5;1	5;5;1	5;5;1		Adenylate kinase isoenzyme 1	AK1	Sus scrofa	sp|P00571|KAD1_PIG Adenylate kinase isoenzyme 1 OS=Sus scrofa OX=9823 GN=AK1 PE=1 SV=1;sp|P00568|KAD1_HUMAN Adenylate kinase isoenzyme 1 OS=Homo sapiens OX=9606 GN=AK1 PE=1 SV=3	3	5	5	5	3	4	4	4	3	3	3	4	4	4	3	3	3	4	4	4	3	3	30.4	30.4	30.4	21.639	194	194;194;562	3.3	6	9	8	7	4	6	0	8.1974	By MS/MS	By MS/MS
P00795	P00795;P07339	P00795;P07339	3;2	3;2	3;2		Cathepsin D	CTSD	Sus scrofa	sp|P00795|CATD_PIG Cathepsin D OS=Sus scrofa OX=9823 GN=CTSD PE=1 SV=2;sp|P07339|CATD_HUMAN Cathepsin D OS=Homo sapiens OX=9606 GN=CTSD PE=1 SV=1	2	3	3	3	1	1	1	3	2	1	1	1	1	3	2	1	1	1	1	3	2	1	12.5	12.5	12.5	37.294	345	345;412	3.75	1	2	1	4	3	1	0	3.7721	By matching	By MS/MS
P00918	P00918	P00918	1	1	1		Carbonic anhydrase 2	CA2	Homo sapiens	sp|P00918|CAH2_HUMAN Carbonic anhydrase 2 OS=Homo sapiens OX=9606 GN=CA2 PE=1 SV=2	1	1	1	1	1	1	1	1	1	1	1	1	1	1	1	1	1	1	1	1	1	1	5	5	5	29.246	260	260	3.47	6	3	6	5	6	4	0	6.2291	By MS/MS	By matching
P01965	P01965;CON__P01966;P69905	P01965	8;2;1	8;2;1	8;2;1		Hemoglobin subunit alpha	HBA	Sus scrofa	sp|P01965|HBA_PIG Hemoglobin subunit alpha OS=Sus scrofa OX=9823 GN=HBA PE=1 SV=1	3	8	8	8	8	8	8	8	8	8	8	8	8	8	8	8	8	8	8	8	8	8	83.7	83.7	83.7	15.039	141	141;142;142	3.36	91	89	81	84	71	73	0	198.85	By MS/MS	By MS/MS
P02067	P02067;P68871;P02042;P04246;P02101;P69892;P69891;P02100	P02067	10;3;2;1;1;1;1;1	10;3;2;1;1;1;1;1	9;2;1;0;0;0;0;0		Hemoglobin subunit beta	HBB	Sus scrofa	sp|P02067|HBB_PIG Hemoglobin subunit beta OS=Sus scrofa OX=9823 GN=HBB PE=1 SV=3	8	10	10	9	9	9	9	9	10	10	9	9	9	9	10	10	8	8	8	8	9	9	71.4	71.4	64.6	16.165	147	147;147;147;146;147;147;147;147	3.57	58	63	63	58	68	67	0	211.76	By MS/MS	By MS/MS
P02475	P02475;A0A140G945;P02489	P02475	6;2;2	6;2;2	6;2;2		Alpha-crystallin A chain	CRYAA	Sus scrofa	sp|P02475|CRYAA_PIG Alpha-crystallin A chain OS=Sus scrofa OX=9823 GN=CRYAA PE=1 SV=1	3	6	6	6	6	4	4	5	4	5	6	4	4	5	4	5	6	4	4	5	4	5	34.7	34.7	34.7	19.746	173	173;173;173	3.51	18	10	13	16	16	14	0	26.771	By MS/MS	By MS/MS
P02543	P02543;P08670;P02540;P17661;P41219;CON__Q9DCV7;CON__Q3KNV1;CON__P08729;CON__P05787;CON__Q9NSB2;CON__Q6ISB0;P08729;P05787;Q9NSB2;CON__H-INV:HIT000292931;CON__Q61726;CON__O43790;CON__Q6NT21;CON__P78385;CON__Q9H552;CON__Q14533;CON__P78386;CON__Q8N1N4-2;CON__Q7RTT2;CON__P07744;P02547;CON__P12035;CON__Q01546;O43790;P78385;Q16352;Q14533;P78386;Q8N1N4;P12035;Q01546;P12036	P02543;P08670	39;29;4;4;3;2;2;2;2;2;2;2;2;2;1;1;1;1;1;1;1;1;1;1;1;1;1;1;1;1;1;1;1;1;1;1;1	39;29;4;4;3;2;2;2;2;2;2;2;2;2;1;1;1;1;1;1;1;1;1;1;1;1;1;1;1;1;1;1;1;1;1;1;1	36;26;3;3;3;1;1;1;1;1;1;1;1;1;0;0;0;0;0;1;0;0;0;0;0;0;0;0;0;0;0;0;0;0;0;0;0		Vimentin	VIM	Sus scrofa	sp|P02543|VIME_PIG Vimentin OS=Sus scrofa OX=9823 GN=VIM PE=1 SV=2;sp|P08670|VIME_HUMAN Vimentin OS=Homo sapiens OX=9606 GN=VIM PE=1 SV=4	37	39	39	36	37	32	37	39	39	39	37	32	37	39	39	39	34	30	34	36	36	36	72.5	72.5	69.1	53.667	466	466;466;471;470;470;457;469;469;483;600;600;469;483;600;443;479;486;493;493;499;505;507;521;521;525;549;629;638;486;493;499;505;507;520;628;638;1026	3.65	231	157	227	218	281	237	0	323.31	By MS/MS	By MS/MS
P02554	P02554;Q13509;Q9BUF5;Q3ZCM7;A6NNZ2;CON__ENSEMBL:ENSBTAP00000025008;Q9H4B7	P02554;Q13509	14;7;4;3;3;2;2	14;7;4;3;3;2;2	0;0;0;0;0;0;0		Tubulin beta chain		Sus scrofa	sp|P02554|TBB_PIG Tubulin beta chain OS=Sus scrofa OX=9823 PE=1 SV=1;sp|Q13509|TBB3_HUMAN Tubulin beta-3 chain OS=Homo sapiens OX=9606 GN=TUBB3 PE=1 SV=2	7	14	14	0	7	7	14	10	6	5	7	7	14	10	6	5	0	0	0	0	0	0	49.9	49.9	0	49.86	445	445;450;446;444;444;536;451	3.41	9	13	35	19	11	10	0	90.017	By MS/MS	By MS/MS
P02794	P02794	P02794	3	3	3		Ferritin heavy chain	FTH1	Homo sapiens	sp|P02794|FRIH_HUMAN Ferritin heavy chain OS=Homo sapiens OX=9606 GN=FTH1 PE=1 SV=2	1	3	3	3	3	3	3	3	3	3	3	3	3	3	3	3	3	3	3	3	3	3	15.3	15.3	15.3	21.225	183	183	3.52	10	13	11	10	11	12	0	21.072	By MS/MS	By MS/MS
P03974	P03974	P03974	33	1	1		Transitional endoplasmic reticulum ATPase	VCP	Sus scrofa	sp|P03974|TERA_PIG Transitional endoplasmic reticulum ATPase OS=Sus scrofa OX=9823 GN=VCP PE=1 SV=5	1	33	1	1	27	24	33	31	30	30	1	1	1	1	1	1	1	1	1	1	1	1	59.4	2	2	89.288	806	806	3.5	4	5	7	4	6	4	0	26.698	By MS/MS	By MS/MS
P04075	P04075	P04075	23	23	18		Fructose-bisphosphate aldolase A	ALDOA	Homo sapiens	sp|P04075|ALDOA_HUMAN Fructose-bisphosphate aldolase A OS=Homo sapiens OX=9606 GN=ALDOA PE=1 SV=2	1	23	23	18	19	20	19	20	21	22	19	20	19	20	21	22	15	16	15	15	16	17	70.3	70.3	58.8	39.42	364	364	3.55	66	79	66	68	75	77	0	227.57	By MS/MS	By MS/MS
P04178	P04178	P04178	3	3	3		Superoxide dismutase [Cu-Zn]	SOD1	Sus scrofa	sp|P04178|SODC_PIG Superoxide dismutase [Cu-Zn] OS=Sus scrofa OX=9823 GN=SOD1 PE=1 SV=2	1	3	3	3	2	3	3	2	3	3	2	3	3	2	3	3	2	3	3	2	3	3	32.7	32.7	32.7	15.892	153	153	3.97	2	5	3	5	10	4	0	28.674	By matching	By MS/MS
P05027	P05027	P05027	1	1	1		Sodium/potassium-transporting ATPase subunit beta-1	ATP1B1	Sus scrofa	sp|P05027|AT1B1_PIG Sodium/potassium-transporting ATPase subunit beta-1 OS=Sus scrofa OX=9823 GN=ATP1B1 PE=1 SV=2	1	1	1	1	1	1	1	1	1	1	1	1	1	1	1	1	1	1	1	1	1	1	7.3	7.3	7.3	35.158	303	303	3.36	2	2	2	2	1	2	0	5.7451	By MS/MS	By MS/MS
P05141	P05141	P05141	5	2	2		ADP/ATP translocase 2	SLC25A5	Homo sapiens	sp|P05141|ADT2_HUMAN ADP/ATP translocase 2 OS=Homo sapiens OX=9606 GN=SLC25A5 PE=1 SV=7	1	5	2	2	5	4	4	4	4	4	2	2	2	2	2	2	2	2	2	2	2	2	17.1	7.4	7.4	32.852	298	298	3.61	3	3	5	5	3	4	0	8.6901	By MS/MS	By matching
P05207	P05207;P13861	P05207;P13861	1;1	1;1	1;1		cAMP-dependent protein kinase type II-alpha regulatory subunit (Fragment)	PRKAR2A	Sus scrofa	sp|P05207|KAP2_PIG cAMP-dependent protein kinase type II-alpha regulatory subunit (Fragment) OS=Sus scrofa OX=9823 GN=PRKAR2A PE=1 SV=1;sp|P13861|KAP2_HUMAN cAMP-dependent protein kinase type II-alpha regulatory subunit OS=Homo sapiens OX=9606 GN=PRKAR2A P	2	1	1	1	0	0	0	0	1	0	0	0	0	0	1	0	0	0	0	0	1	0	11	11	11	17.706	155	155;404	5					1		0	3.4522
P05386	P05386	P05386	2	1	1		60S acidic ribosomal protein P1	RPLP1	Homo sapiens	sp|P05386|RLA1_HUMAN 60S acidic ribosomal protein P1 OS=Homo sapiens OX=9606 GN=RPLP1 PE=1 SV=1	1	2	1	1	0	1	1	1	2	1	0	1	1	1	1	1	0	1	1	1	1	1	28.9	14	14	11.514	114	114	4		1	1	2	1	1	0	3.1838		By matching
P05387	P05387	P05387	4	4	2		60S acidic ribosomal protein P2	RPLP2	Homo sapiens	sp|P05387|RLA2_HUMAN 60S acidic ribosomal protein P2 OS=Homo sapiens OX=9606 GN=RPLP2 PE=1 SV=1	1	4	4	2	3	3	1	1	2	1	3	3	1	1	2	1	2	2	0	0	0	0	67.8	67.8	42.6	11.665	115	115	3.12	6	10	4	4	5	4	0	11.297	By MS/MS	By MS/MS
P06454	P06454	P06454	1	1	1		Prothymosin alpha	PTMA	Homo sapiens	sp|P06454|PTMA_HUMAN Prothymosin alpha OS=Homo sapiens OX=9606 GN=PTMA PE=1 SV=2	1	1	1	1	0	0	0	0	1	0	0	0	0	0	1	0	0	0	0	0	1	0	12.6	12.6	12.6	12.203	111	111	5					1		0	4.4791
P06576	P06576	P06576	17	17	17		ATP synthase subunit beta, mitochondrial	ATP5F1B	Homo sapiens	sp|P06576|ATPB_HUMAN ATP synthase subunit beta, mitochondrial OS=Homo sapiens OX=9606 GN=ATP5F1B PE=1 SV=3	1	17	17	17	16	17	16	17	14	15	16	17	16	17	14	15	16	17	16	17	14	15	45.2	45.2	45.2	56.559	529	529	3.53	45	39	44	49	42	45	0	135.74	By MS/MS	By MS/MS
P06733	P06733	P06733	11	8	8		Alpha-enolase	ENO1	Homo sapiens	sp|P06733|ENOA_HUMAN Alpha-enolase OS=Homo sapiens OX=9606 GN=ENO1 PE=1 SV=2	1	11	8	8	6	7	7	8	11	10	5	5	5	5	8	7	5	5	5	5	8	7	33.4	20.7	20.7	47.168	434	434	3.71	19	16	19	19	34	19	0	169.45	By MS/MS	By MS/MS
P06748	P06748	P06748	9	9	9		Nucleophosmin	NPM1	Homo sapiens	sp|P06748|NPM_HUMAN Nucleophosmin OS=Homo sapiens OX=9606 GN=NPM1 PE=1 SV=2	1	9	9	9	7	8	9	9	8	8	7	8	9	9	8	8	7	8	9	9	8	8	35.7	35.7	35.7	32.575	294	294	3.52	20	26	25	22	22	24	0	84.931	By MS/MS	By MS/MS
Q16778	Q16778;P33778;P23527;P06899;Q8N257;Q6DRA6;Q6DN03	Q16778;P33778;P23527;P06899;Q8N257	13;13;13;13;9;5;5	2;2;2;2;2;2;2	2;2;2;2;2;2;2		Histone H2B type 2-E	HIST2H2BE	Homo sapiens	sp|Q16778|H2B2E_HUMAN Histone H2B type 2-E OS=Homo sapiens OX=9606 GN=HIST2H2BE PE=1 SV=3;sp|P33778|H2B1B_HUMAN Histone H2B type 1-B OS=Homo sapiens OX=9606 GN=HIST1H2BB PE=1 SV=2;sp|P23527|H2B1O_HUMAN Histone H2B type 1-O OS=Homo sapiens OX=9606 GN=HIST1H	7	13	2	2	12	13	12	12	10	11	2	2	2	2	2	2	2	2	2	2	2	2	65.9	7.9	7.9	13.92	126	126;126;126;126;126;164;193	3.3	22	16	22	15	14	16	0	22.844	By MS/MS	By MS/MS
P79381	P79381;P07099	P79381;P07099	1;1	1;1	1;1		Epoxide hydrolase 1	EPHX1	Sus scrofa	sp|P79381|HYEP_PIG Epoxide hydrolase 1 OS=Sus scrofa OX=9823 GN=EPHX1 PE=2 SV=1;sp|P07099|HYEP_HUMAN Epoxide hydrolase 1 OS=Homo sapiens OX=9606 GN=EPHX1 PE=1 SV=1	2	1	1	1	1	1	1	1	1	0	1	1	1	1	1	0	1	1	1	1	1	0	4	4	4	52.394	454	454;455	2.89	2	2	2	1	2		0	2.146	By MS/MS	By MS/MS
P07196	P07196	P07196	2	1	1		Neurofilament light polypeptide	NEFL	Homo sapiens	sp|P07196|NFL_HUMAN Neurofilament light polypeptide OS=Homo sapiens OX=9606 GN=NEFL PE=1 SV=3	1	2	1	1	2	1	2	2	2	2	1	0	1	1	1	1	1	0	1	1	1	1	3.5	1.8	1.8	61.516	543	543	3.8	2		2	2	2	2	0	2.1336	By MS/MS	By matching
P08552	P08552;P07197	P08552;P07197	2;2	1;1	1;1		Neurofilament medium polypeptide (Fragment)	NEFM	Sus scrofa	sp|P08552|NFM_PIG Neurofilament medium polypeptide (Fragment) OS=Sus scrofa OX=9823 GN=NEFM PE=1 SV=2;sp|P07197|NFM_HUMAN Neurofilament medium polypeptide OS=Homo sapiens OX=9606 GN=NEFM PE=1 SV=3	2	2	1	1	2	1	2	2	2	2	1	0	1	1	1	1	1	0	1	1	1	1	4.6	2.6	2.6	51.985	455	455;916	3.7	2		2	2	3	1	0	3.7089	By MS/MS	By matching
P07237	P07237	P07237	2	2	2		Protein disulfide-isomerase	P4HB	Homo sapiens	sp|P07237|PDIA1_HUMAN Protein disulfide-isomerase OS=Homo sapiens OX=9606 GN=P4HB PE=1 SV=3	1	2	2	2	2	1	1	0	0	1	2	1	1	0	0	1	2	1	1	0	0	1	4.7	4.7	4.7	57.116	508	508	2.38	3	2	2			1	0	8.4704	By MS/MS	By MS/MS
P07305	P07305	P07305	5	5	5		Histone H1.0	H1F0	Homo sapiens	sp|P07305|H10_HUMAN Histone H1.0 OS=Homo sapiens OX=9606 GN=H1F0 PE=1 SV=3	1	5	5	5	5	5	5	5	5	5	5	5	5	5	5	5	5	5	5	5	5	5	21.1	21.1	21.1	20.863	194	194	3.69	31	30	32	42	35	42	0	65.516	By MS/MS	By MS/MS
Q767L7	Q767L7;P07437	Q767L7;P07437	11;11	1;1	1;1		Tubulin beta chain	TUBB	Sus scrofa	sp|Q767L7|TBB5_PIG Tubulin beta chain OS=Sus scrofa OX=9823 GN=TUBB PE=2 SV=1;sp|P07437|TBB5_HUMAN Tubulin beta chain OS=Homo sapiens OX=9606 GN=TUBB PE=1 SV=2	2	11	1	1	6	7	11	9	5	4	1	1	1	1	0	0	1	1	1	1	0	0	37.4	3.4	3.4	49.67	444	444;444	2.6	1	1	2	1			0	4.8605	By matching	By MS/MS
P07910	P07910;P0DMR1;O60812;B7ZW38;B2RXH8	P07910;P0DMR1;O60812;B7ZW38;B2RXH8	6;3;3;3;3	6;3;3;3;3	6;3;3;3;3		Heterogeneous nuclear ribonucleoproteins C1/C2	HNRNPC	Homo sapiens	sp|P07910|HNRPC_HUMAN Heterogeneous nuclear ribonucleoproteins C1/C2 OS=Homo sapiens OX=9606 GN=HNRNPC PE=1 SV=4;sp|P0DMR1|HNRC4_HUMAN Heterogeneous nuclear ribonucleoprotein C-like 4 OS=Homo sapiens OX=9606 GN=HNRNPCL4 PE=3 SV=1;sp|O60812|HNRC1_HUMAN Hete	5	6	6	6	6	5	5	5	5	4	6	5	5	5	5	4	6	5	5	5	5	4	19.6	19.6	19.6	33.67	306	306;293;293;293;293	3.61	17	16	14	14	20	19	0	56.917	By MS/MS	By MS/MS
P08059	P08059;CON__Q3ZBD7;P06744	P08059;CON__Q3ZBD7	8;4;3	8;4;3	8;4;3		Glucose-6-phosphate isomerase	GPI	Sus scrofa	sp|P08059|G6PI_PIG Glucose-6-phosphate isomerase OS=Sus scrofa OX=9823 GN=GPI PE=1 SV=3;	3	8	8	8	4	4	3	7	8	7	4	4	3	7	8	7	4	4	3	7	8	7	22.6	22.6	22.6	63.125	558	558;557;558	3.97	8	6	6	11	16	12	0	31.726	By MS/MS	By MS/MS
P08238	P08238	P08238	7	1	1		Heat shock protein HSP 90-beta	HSP90AB1	Homo sapiens	sp|P08238|HS90B_HUMAN Heat shock protein HSP 90-beta OS=Homo sapiens OX=9606 GN=HSP90AB1 PE=1 SV=4	1	7	1	1	6	4	5	6	5	4	0	0	1	1	1	0	0	0	1	1	1	0	11.3	1.8	1.8	83.263	724	724	3.75			2	1	1		0	4.2052	By matching	By matching
Q6QAP7	Q6QAP7;P08708	Q6QAP7;P08708	2;2	2;2	2;2		40S ribosomal protein S17	RPS17	Sus scrofa	sp|Q6QAP7|RS17_PIG 40S ribosomal protein S17 OS=Sus scrofa OX=9823 GN=RPS17 PE=1 SV=3;sp|P08708|RS17_HUMAN 40S ribosomal protein S17 OS=Homo sapiens OX=9606 GN=RPS17 PE=1 SV=2	2	2	2	2	2	2	2	2	2	2	2	2	2	2	2	2	2	2	2	2	2	2	32.6	32.6	32.6	15.524	135	135;135	3.64	4	4	4	4	3	6	0	14.617	By MS/MS	By MS/MS
P08758	P08758	P08758	1	1	1		Annexin A5	ANXA5	Homo sapiens	sp|P08758|ANXA5_HUMAN Annexin A5 OS=Homo sapiens OX=9606 GN=ANXA5 PE=1 SV=2	1	1	1	1	0	0	0	0	1	0	0	0	0	0	1	0	0	0	0	0	1	0	5	5	5	35.936	320	320	5					2		0	3.5896
P08835	P08835;CON__P02769	P08835	9;1	9;1	9;1		Serum albumin	ALB	Sus scrofa	sp|P08835|ALBU_PIG Serum albumin OS=Sus scrofa OX=9823 GN=ALB PE=1 SV=2	2	9	9	9	3	3	3	3	9	3	3	3	3	3	9	3	3	3	3	3	9	3	17.1	17.1	17.1	69.691	607	607;607	3.87	6	6	8	6	21	5	0	116.1	By MS/MS	By MS/MS
Q06AA4	Q06AA4;P09012	Q06AA4;P09012	4;4	4;4	3;3		U1 small nuclear ribonucleoprotein A	SNRPA	Sus scrofa	sp|Q06AA4|SNRPA_PIG U1 small nuclear ribonucleoprotein A OS=Sus scrofa OX=9823 GN=SNRPA PE=1 SV=1;sp|P09012|SNRPA_HUMAN U1 small nuclear ribonucleoprotein A OS=Homo sapiens OX=9606 GN=SNRPA PE=1 SV=3	2	4	4	3	2	4	4	2	1	2	2	4	4	2	1	2	1	3	3	1	1	2	19.9	19.9	17	31.279	282	282;282	2.94	4	11	8	4	2	3	0	10.043	By MS/MS	By MS/MS
P09104	P09104	P09104	12	12	9		Gamma-enolase	ENO2	Homo sapiens	sp|P09104|ENOG_HUMAN Gamma-enolase OS=Homo sapiens OX=9606 GN=ENO2 PE=1 SV=3	1	12	12	9	3	3	5	8	12	6	3	3	5	8	12	6	2	1	3	5	9	3	53	53	40.3	47.268	434	434	4.22	9	7	15	22	45	18	0	149.97	By MS/MS	By MS/MS
P12682	P12682;P09429;B2RPK0;P17741;P26583	P12682;P09429;B2RPK0	5;5;3;1;1	5;5;3;1;1	5;5;3;1;1		High mobility group protein B1	HMGB1	Sus scrofa	sp|P12682|HMGB1_PIG High mobility group protein B1 OS=Sus scrofa OX=9823 GN=HMGB1 PE=2 SV=3;sp|P09429|HMGB1_HUMAN High mobility group protein B1 OS=Homo sapiens OX=9606 GN=HMGB1 PE=1 SV=3;sp|B2RPK0|HGB1A_HUMAN Putative high mobility group protein B1-like 1	5	5	5	5	4	4	4	3	4	4	4	4	4	3	4	4	4	4	4	3	4	4	26.5	26.5	26.5	24.917	215	215;215;211;210;209	3.49	7	9	6	7	10	6	0	24.571	By MS/MS	By MS/MS
Q03013	Q03013;P46439;P09488	Q03013;P46439;P09488	1;1;1	1;1;1	1;1;1		Glutathione S-transferase Mu 4	GSTM4	Homo sapiens	sp|Q03013|GSTM4_HUMAN Glutathione S-transferase Mu 4 OS=Homo sapiens OX=9606 GN=GSTM4 PE=1 SV=3;sp|P46439|GSTM5_HUMAN Glutathione S-transferase Mu 5 OS=Homo sapiens OX=9606 GN=GSTM5 PE=1 SV=3;sp|P09488|GSTM1_HUMAN Glutathione S-transferase Mu 1 OS=Homo sap	3	1	1	1	1	1	1	1	1	1	1	1	1	1	1	1	1	1	1	1	1	1	7.8	7.8	7.8	25.561	218	218;218;218	4	1	1	1	3	2	2	0	1.5983	By MS/MS	By matching
P09496	P09496	P09496	6	6	6		Clathrin light chain A	CLTA	Homo sapiens	sp|P09496|CLCA_HUMAN Clathrin light chain A OS=Homo sapiens OX=9606 GN=CLTA PE=1 SV=1	1	6	6	6	5	6	6	5	5	5	5	6	6	5	5	5	5	6	6	5	5	5	19.4	19.4	19.4	27.076	248	248	3.53	10	21	13	13	13	16	0	6.7366	By MS/MS	By MS/MS
P09497	P09497	P09497	5	5	5		Clathrin light chain B	CLTB	Homo sapiens	sp|P09497|CLCB_HUMAN Clathrin light chain B OS=Homo sapiens OX=9606 GN=CLTB PE=1 SV=1	1	5	5	5	4	4	4	5	4	4	4	4	4	5	4	4	4	4	4	5	4	4	25.3	25.3	25.3	25.19	229	229	3.42	9	14	12	13	10	9	0	23.171	By MS/MS	By MS/MS
P09571	P09571;Q29545	P09571;Q29545	2;1	2;1	2;1		Serotransferrin	TF	Sus scrofa	sp|P09571|TRFE_PIG Serotransferrin OS=Sus scrofa OX=9823 GN=TF PE=1 SV=2;sp|Q29545|ICA_PIG Inhibitor of carbonic anhydrase OS=Sus scrofa OX=9823 GN=ICA PE=1 SV=1	2	2	2	2	0	1	1	1	2	1	0	1	1	1	2	1	0	1	1	1	2	1	6.3	6.3	6.3	76.967	696	696;704	4.22		1	2	1	4	1	0	4.3045		By matching
P09623	P09623	P09623	1	1	1		Dihydrolipoyl dehydrogenase, mitochondrial	DLD	Sus scrofa	sp|P09623|DLDH_PIG Dihydrolipoyl dehydrogenase, mitochondrial OS=Sus scrofa OX=9823 GN=DLD PE=1 SV=1	1	1	1	1	1	1	1	1	0	0	1	1	1	1	0	0	1	1	1	1	0	0	3.7	3.7	3.7	54.185	509	509	2.8	1	1	1	2			0.0047281	1.4038	By MS/MS	By matching
Q32P51	Q32P51;P09651	Q32P51;P09651	3;3	3;3	3;3		Heterogeneous nuclear ribonucleoprotein A1-like 2	HNRNPA1L2	Homo sapiens	sp|Q32P51|RA1L2_HUMAN Heterogeneous nuclear ribonucleoprotein A1-like 2 OS=Homo sapiens OX=9606 GN=HNRNPA1L2 PE=2 SV=2;sp|P09651|ROA1_HUMAN Heterogeneous nuclear ribonucleoprotein A1 OS=Homo sapiens OX=9606 GN=HNRNPA1 PE=1 SV=5	2	3	3	3	3	3	3	3	3	3	3	3	3	3	3	3	3	3	3	3	3	3	12.8	12.8	12.8	34.225	320	320;372	3.44	9	7	7	6	4	10	0	16.384	By MS/MS	By MS/MS
P09661	P09661	P09661	3	3	3		U2 small nuclear ribonucleoprotein A	SNRPA1	Homo sapiens	sp|P09661|RU2A_HUMAN U2 small nuclear ribonucleoprotein A OS=Homo sapiens OX=9606 GN=SNRPA1 PE=1 SV=2	1	3	3	3	1	1	1	2	1	2	1	1	1	2	1	2	1	1	1	2	1	2	15.7	15.7	15.7	28.415	255	255	4	1	1	1	4	2	2	0	6.721	By matching	By matching
P09972	P09972;P05062	P09972	21;2	16;1	16;1		Fructose-bisphosphate aldolase C	ALDOC	Homo sapiens	sp|P09972|ALDOC_HUMAN Fructose-bisphosphate aldolase C OS=Homo sapiens OX=9606 GN=ALDOC PE=1 SV=2	2	21	16	16	20	19	20	20	19	19	16	15	16	15	14	14	16	15	16	15	14	14	57.7	46.2	46.2	39.455	364	364;364	3.52	66	59	64	61	71	62	0	323.31	By MS/MS	By MS/MS
P0C091	P0C091	P0C091	2	2	2		FRAS1-related extracellular matrix protein 3	FREM3	Homo sapiens	sp|P0C091|FREM3_HUMAN FRAS1-related extracellular matrix protein 3 OS=Homo sapiens OX=9606 GN=FREM3 PE=3 SV=2	1	2	2	2	1	1	1	1	1	1	1	1	1	1	1	1	1	1	1	1	1	1	1.5	1.5	1.5	238.18	2139	2139	3.38	1	2	1	2	1	1	0.0068807	1.261	By MS/MS	By MS/MS
Q71UI9	Q71UI9;P0C0S5	Q71UI9;P0C0S5	5;5	3;3	3;3		Histone H2A.V	H2AFV	Homo sapiens	sp|Q71UI9|H2AV_HUMAN Histone H2A.V OS=Homo sapiens OX=9606 GN=H2AFV PE=1 SV=3;sp|P0C0S5|H2AZ_HUMAN Histone H2A.Z OS=Homo sapiens OX=9606 GN=H2AFZ PE=1 SV=2	2	5	3	3	5	5	5	5	5	5	3	3	3	3	3	3	3	3	3	3	3	3	53.9	41.4	41.4	13.509	128	128;128	3.37	19	30	22	21	19	19	0	25.64	By MS/MS	By MS/MS
Q99878	Q99878;Q96KK5;Q9BTM1;P0C0S8;P20671;REV__Q8NB25	Q99878;Q96KK5;Q9BTM1;P0C0S8;P20671	10;10;10;10;9;1	10;10;10;10;9;1	0;0;0;0;0;0		Histone H2A type 1-J	HIST1H2AJ	Homo sapiens	sp|Q99878|H2A1J_HUMAN Histone H2A type 1-J OS=Homo sapiens OX=9606 GN=HIST1H2AJ PE=1 SV=3;sp|Q96KK5|H2A1H_HUMAN Histone H2A type 1-H OS=Homo sapiens OX=9606 GN=HIST1H2AH PE=1 SV=3;sp|Q9BTM1|H2AJ_HUMAN Histone H2A.J OS=Homo sapiens OX=9606 GN=H2AFJ PE=1 SV=	6	10	10	0	8	9	8	7	8	7	8	9	8	7	8	7	0	0	0	0	0	0	67.2	67.2	0	13.936	128	128;128;129;130;130;1140	3.32	55	65	59	48	39	50	0	96.467	By MS/MS	By MS/MS
P0DP25	P0DP25;P0DP24;P0DP23;P27482;P02587;P02585	P0DP25;P0DP24;P0DP23	9;9;9;2;1;1	9;9;9;2;1;1	9;9;9;2;1;1		Calmodulin-3	CALM3	Homo sapiens	sp|P0DP25|CALM3_HUMAN Calmodulin-3 OS=Homo sapiens OX=9606 GN=CALM3 PE=1 SV=1;sp|P0DP24|CALM2_HUMAN Calmodulin-2 OS=Homo sapiens OX=9606 GN=CALM2 PE=1 SV=1;sp|P0DP23|CALM1_HUMAN Calmodulin-1 OS=Homo sapiens OX=9606 GN=CALM1 PE=1 SV=1	6	9	9	9	6	7	8	8	7	7	6	7	8	8	7	7	6	7	8	8	7	7	56.4	56.4	56.4	16.837	149	149;149;149;149;159;160	3.6	22	32	28	39	25	31	0	203.62	By MS/MS	By MS/MS
P10515	P10515	P10515	8	8	8		Dihydrolipoyllysine-residue acetyltransferase component of pyruvate dehydrogenase complex, mitochondrial	DLAT	Homo sapiens	sp|P10515|ODP2_HUMAN Dihydrolipoyllysine-residue acetyltransferase component of pyruvate dehydrogenase complex, mitochondrial OS=Homo sapiens OX=9606 GN=DLAT PE=1 SV=3	1	8	8	8	6	7	6	7	6	7	6	7	6	7	6	7	6	7	6	7	6	7	17.3	17.3	17.3	68.996	647	647	3.44	20	29	18	25	20	21	0	46.077	By MS/MS	By MS/MS
P10523	P10523	P10523	3	1	1		S-arrestin	SAG	Homo sapiens	sp|P10523|ARRS_HUMAN S-arrestin OS=Homo sapiens OX=9606 GN=SAG PE=1 SV=3	1	3	1	1	2	2	3	3	3	3	1	1	1	1	1	1	1	1	1	1	1	1	5.4	1.7	1.7	45.119	405	405	3.5	3	4	6	3	5	3	0.0069444	1.3044	By MS/MS	By MS/MS
P10668	P10668	P10668	9	9	1		Cofilin-1	CFL1	Sus scrofa	sp|P10668|COF1_PIG Cofilin-1 OS=Sus scrofa OX=9823 GN=CFL1 PE=1 SV=3	1	9	9	1	9	9	9	8	8	8	9	9	9	8	8	8	1	1	1	1	1	1	64.5	64.5	10.2	18.518	166	166	3.39	30	34	29	24	25	29	0	139.74	By MS/MS	By MS/MS
P10809	P10809	P10809	8	8	8		60 kDa heat shock protein, mitochondrial	HSPD1	Homo sapiens	sp|P10809|CH60_HUMAN 60 kDa heat shock protein, mitochondrial OS=Homo sapiens OX=9606 GN=HSPD1 PE=1 SV=2	1	8	8	8	7	7	7	7	6	5	7	7	7	7	6	5	7	7	7	7	6	5	20.6	20.6	20.6	61.054	573	573	3.3	13	11	14	11	8	10	0	74.874	By MS/MS	By MS/MS
P11021	P11021;P34935	P11021	19;4	18;4	18;4		Endoplasmic reticulum chaperone BiP	HSPA5	Homo sapiens	sp|P11021|BIP_HUMAN Endoplasmic reticulum chaperone BiP OS=Homo sapiens OX=9606 GN=HSPA5 PE=1 SV=2	2	19	18	18	17	17	19	18	16	16	16	16	18	17	15	15	16	16	18	17	15	15	35.3	35.3	35.3	72.332	654	654;262	3.51	41	41	47	42	37	45	0	168.78	By MS/MS	By MS/MS
P11117	P11117	P11117	1	1	1		Lysosomal acid phosphatase	ACP2	Homo sapiens	sp|P11117|PPAL_HUMAN Lysosomal acid phosphatase OS=Homo sapiens OX=9606 GN=ACP2 PE=1 SV=3	1	1	1	1	1	1	1	1	1	1	1	1	1	1	1	1	1	1	1	1	1	1	3.3	3.3	3.3	48.344	423	423	3.61	3	2	3	4	3	3	0	2.0028	By MS/MS	By MS/MS
P11137	P11137	P11137	4	4	4		Microtubule-associated protein 2	MAP2	Homo sapiens	sp|P11137|MTAP2_HUMAN Microtubule-associated protein 2 OS=Homo sapiens OX=9606 GN=MAP2 PE=1 SV=4	1	4	4	4	2	4	4	2	0	0	2	4	4	2	0	0	2	4	4	2	0	0	3	3	3	199.52	1827	1827	2.57	2	9	6	4			0	16.315	By matching	By MS/MS
P11142	P11142;P54652	P11142	24;10	24;10	19;6		Heat shock cognate 71 kDa protein	HSPA8	Homo sapiens	sp|P11142|HSP7C_HUMAN Heat shock cognate 71 kDa protein OS=Homo sapiens OX=9606 GN=HSPA8 PE=1 SV=1	2	24	24	19	19	20	22	21	19	19	19	20	22	21	19	19	15	16	17	17	14	14	44.1	44.1	35.9	70.897	646	646;639	3.42	65	61	71	72	58	55	0	300.54	By MS/MS	By MS/MS
P20303	P20303;P11166	P20303;P11166	1;1	1;1	1;1		Solute carrier family 2, facilitated glucose transporter member 1	SLC2A1	Sus scrofa	sp|P20303|GTR1_PIG Solute carrier family 2, facilitated glucose transporter member 1 OS=Sus scrofa OX=9823 GN=SLC2A1 PE=2 SV=2;sp|P11166|GTR1_HUMAN Solute carrier family 2, facilitated glucose transporter member 1 OS=Homo sapiens OX=9606 GN=SLC2A1 PE=1 SV=	2	1	1	1	0	0	1	0	0	0	0	0	1	0	0	0	0	0	1	0	0	0	2	2	2	54.035	492	492;492	3			1				0.0070093	1.357
P11488	P11488	P11488	4	4	3		Guanine nucleotide-binding protein G(t) subunit alpha-1	GNAT1	Homo sapiens	sp|P11488|GNAT1_HUMAN Guanine nucleotide-binding protein G(t) subunit alpha-1 OS=Homo sapiens OX=9606 GN=GNAT1 PE=1 SV=5	1	4	4	3	3	3	4	3	3	3	3	3	4	3	3	3	2	2	3	2	2	2	15.7	15.7	12.6	40.04	350	350	3.28	7	8	11	6	5	6	0	43.563	By MS/MS	By MS/MS
P11708	P11708;P40925	P11708	9;4	9;4	9;4		Malate dehydrogenase, cytoplasmic	MDH1	Sus scrofa	sp|P11708|MDHC_PIG Malate dehydrogenase, cytoplasmic OS=Sus scrofa OX=9823 GN=MDH1 PE=1 SV=4	2	9	9	9	8	9	9	9	9	9	8	9	9	9	9	9	8	9	9	9	9	9	34.1	34.1	34.1	36.454	334	334;334	3.5	25	23	25	21	28	23	0	109.71	By MS/MS	By MS/MS
P11940	P11940;Q13310	P11940;Q13310	1;1	1;1	1;1		Polyadenylate-binding protein 1	PABPC1	Homo sapiens	sp|P11940|PABP1_HUMAN Polyadenylate-binding protein 1 OS=Homo sapiens OX=9606 GN=PABPC1 PE=1 SV=2;sp|Q13310|PABP4_HUMAN Polyadenylate-binding protein 4 OS=Homo sapiens OX=9606 GN=PABPC4 PE=1 SV=1	2	1	1	1	0	1	1	1	1	0	0	1	1	1	1	0	0	1	1	1	1	0	2.5	2.5	2.5	70.67	636	636;644	3.71		1	2	2	2		0	4.1825		By MS/MS
P12026	P12026;P07108	P12026	4;1	4;1	4;1		Acyl-CoA-binding protein	DBI	Sus scrofa	sp|P12026|ACBP_PIG Acyl-CoA-binding protein OS=Sus scrofa OX=9823 GN=DBI PE=1 SV=2	2	4	4	4	1	2	2	2	4	2	1	2	2	2	4	2	1	2	2	2	4	2	56.3	56.3	56.3	9.8962	87	87;87	4.3	1	2	4	3	15	2	0	12.769	By matching	By MS/MS
Q6QRN9	Q6QRN9;P12236;P12235;Q9H0C2	Q6QRN9;P12236;P12235	6;6;3;1	6;6;3;1	3;3;1;0		ADP/ATP translocase 3	SLC25A6	Sus scrofa	sp|Q6QRN9|ADT3_PIG ADP/ATP translocase 3 OS=Sus scrofa OX=9823 GN=SLC25A6 PE=2 SV=3;sp|P12236|ADT3_HUMAN ADP/ATP translocase 3 OS=Homo sapiens OX=9606 GN=SLC25A6 PE=1 SV=4;sp|P12235|ADT1_HUMAN ADP/ATP translocase 1 OS=Homo sapiens OX=9606 GN=SLC25A4 PE=1 S	4	6	6	3	5	4	5	4	4	4	5	4	5	4	4	4	2	2	3	2	2	2	26.2	26.2	16.4	32.91	298	298;298;298;315	3.38	12	7	9	8	8	9	0	27.38	By MS/MS	By MS/MS
P12271	P12271	P12271	2	2	2		Retinaldehyde-binding protein 1	RLBP1	Homo sapiens	sp|P12271|RLBP1_HUMAN Retinaldehyde-binding protein 1 OS=Homo sapiens OX=9606 GN=RLBP1 PE=1 SV=2	1	2	2	2	2	2	2	2	1	1	2	2	2	2	1	1	2	2	2	2	1	1	9.1	9.1	9.1	36.474	317	317	3.28	6	5	5	5	4	4	0	16.857	By MS/MS	By MS/MS
P12532	P12532;P17540;P19784	P12532	12;3;1	1;0;0	1;0;0		Creatine kinase U-type, mitochondrial	CKMT1A	Homo sapiens	sp|P12532|KCRU_HUMAN Creatine kinase U-type, mitochondrial OS=Homo sapiens OX=9606 GN=CKMT1A PE=1 SV=1	3	12	1	1	10	10	9	8	10	10	1	1	1	1	1	1	1	1	1	1	1	1	41.7	2.9	2.9	47.036	417	417;419;350	3.65	3	2	3	3	2	4	0	1.7295	By MS/MS	By MS/MS
P13591	P13591	P13591	1	1	1		Neural cell adhesion molecule 1	NCAM1	Homo sapiens	sp|P13591|NCAM1_HUMAN Neural cell adhesion molecule 1 OS=Homo sapiens OX=9606 GN=NCAM1 PE=1 SV=3	1	1	1	1	1	1	1	1	0	0	1	1	1	1	0	0	1	1	1	1	0	0	1.3	1.3	1.3	94.573	858	858	2.6	1	1	2	1			0.0047506	1.4345	By matching	By matching
P13618	P13618	P13618	6	6	6		ATP synthase-coupling factor 6, mitochondrial	ATP5PF	Sus scrofa	sp|P13618|ATP5J_PIG ATP synthase-coupling factor 6, mitochondrial OS=Sus scrofa OX=9823 GN=ATP5PF PE=1 SV=1	1	6	6	6	4	6	6	3	4	4	4	6	6	3	4	4	4	6	6	3	4	4	63.2	63.2	63.2	8.9299	76	76	3.27	12	17	14	13	9	10	0	72.141	By MS/MS	By MS/MS
Q1KYT0	Q1KYT0;P13929	Q1KYT0;P13929	5;5	2;2	2;2		Beta-enolase	ENO3	Sus scrofa	sp|Q1KYT0|ENOB_PIG Beta-enolase OS=Sus scrofa OX=9823 GN=ENO3 PE=2 SV=1;sp|P13929|ENOB_HUMAN Beta-enolase OS=Homo sapiens OX=9606 GN=ENO3 PE=1 SV=5	2	5	2	2	3	4	4	5	5	5	2	2	2	2	2	2	2	2	2	2	2	2	18.9	6.2	6.2	47.13	434	434;434	3.73	7	5	5	5	13	6	0	17.151	By MS/MS	By MS/MS
P14136	P14136	P14136	17	15	15		Glial fibrillary acidic protein	GFAP	Homo sapiens	sp|P14136|GFAP_HUMAN Glial fibrillary acidic protein OS=Homo sapiens OX=9606 GN=GFAP PE=1 SV=1	1	17	15	15	15	12	16	15	17	17	13	11	14	13	15	15	13	11	14	13	15	15	31.7	28.2	28.2	49.88	432	432	3.69	51	41	64	56	66	63	0	159.2	By MS/MS	By MS/MS
P80928	P80928;P14174	P80928;P14174	1;1	1;1	1;1		Macrophage migration inhibitory factor	MIF	Sus scrofa	sp|P80928|MIF_PIG Macrophage migration inhibitory factor OS=Sus scrofa OX=9823 GN=MIF PE=1 SV=3;sp|P14174|MIF_HUMAN Macrophage migration inhibitory factor OS=Homo sapiens OX=9606 GN=MIF PE=1 SV=4	2	1	1	1	0	0	0	0	1	0	0	0	0	0	1	0	0	0	0	0	1	0	7.8	7.8	7.8	12.451	115	115;115	5					2		0.0069606	1.323
P14618	P14618;P30613	P14618	24;1	24;1	24;1		Pyruvate kinase PKM	PKM	Homo sapiens	sp|P14618|KPYM_HUMAN Pyruvate kinase PKM OS=Homo sapiens OX=9606 GN=PKM PE=1 SV=4	2	24	24	24	22	23	24	22	21	21	22	23	24	22	21	21	22	23	24	22	21	21	46.9	46.9	46.9	57.936	531	531;574	3.5	73	77	79	72	79	73	0	247.41	By MS/MS	By MS/MS
Q29092	Q29092;P14625;Q58FF3	Q29092;P14625	6;6;1	6;6;1	6;6;1		Endoplasmin	HSP90B1	Sus scrofa	sp|Q29092|ENPL_PIG Endoplasmin OS=Sus scrofa OX=9823 GN=HSP90B1 PE=2 SV=3;sp|P14625|ENPL_HUMAN Endoplasmin OS=Homo sapiens OX=9606 GN=HSP90B1 PE=1 SV=1	3	6	6	6	3	3	3	5	4	4	3	3	3	5	4	4	3	3	3	5	4	4	8	8	8	92.47	804	804;803;399	3.71	4	4	8	7	6	6	0	15.169	By MS/MS	By matching
P63162	P63162;P14678	P63162;P14678	2;2	2;2	2;2		Small nuclear ribonucleoprotein-associated protein N	SNRPN	Homo sapiens	sp|P63162|RSMN_HUMAN Small nuclear ribonucleoprotein-associated protein N OS=Homo sapiens OX=9606 GN=SNRPN PE=1 SV=1;sp|P14678|RSMB_HUMAN Small nuclear ribonucleoprotein-associated proteins B and B OS=Homo sapiens OX=9606 GN=SNRPB PE=1 SV=2	2	2	2	2	1	2	1	1	1	1	1	2	1	1	1	1	1	2	1	1	1	1	6.2	6.2	6.2	24.614	240	240;240	3.38	2	3	2	2	2	2	0	4.7217	By MS/MS	By MS/MS
P14854	P14854	P14854	1	1	1		Cytochrome c oxidase subunit 6B1	COX6B1	Homo sapiens	sp|P14854|CX6B1_HUMAN Cytochrome c oxidase subunit 6B1 OS=Homo sapiens OX=9606 GN=COX6B1 PE=1 SV=2	1	1	1	1	1	1	1	1	1	1	1	1	1	1	1	1	1	1	1	1	1	1	12.8	12.8	12.8	10.192	86	86	3.44	5	6	7	6	5	5	0	6.1708	By MS/MS	By MS/MS
P14927	P14927	P14927	1	1	1		Cytochrome b-c1 complex subunit 7	UQCRB	Homo sapiens	sp|P14927|QCR7_HUMAN Cytochrome b-c1 complex subunit 7 OS=Homo sapiens OX=9606 GN=UQCRB PE=1 SV=2	1	1	1	1	1	1	0	0	0	0	1	1	0	0	0	0	1	1	0	0	0	0	9	9	9	13.53	111	111	1.5	2	2					0	1.8395	By MS/MS	By MS/MS
P26042	P26042;P26044;P26038;P35241;P15311	P26042;P26044;P26038;P35241;P15311	2;2;2;2;2	2;2;2;2;2	2;2;2;2;2		Moesin	MSN	Sus scrofa	sp|P26042|MOES_PIG Moesin OS=Sus scrofa OX=9823 GN=MSN PE=2 SV=3;sp|P26044|RADI_PIG Radixin OS=Sus scrofa OX=9823 GN=RDX PE=2 SV=1;sp|P26038|MOES_HUMAN Moesin OS=Homo sapiens OX=9606 GN=MSN PE=1 SV=3;sp|P35241|RADI_HUMAN Radixin OS=Homo sapiens OX=9606 GN=	5	2	2	2	2	0	2	2	1	2	2	0	2	2	1	2	2	0	2	2	1	2	3.3	3.3	3.3	67.66	577	577;583;577;583;586	3.59	4		3	5	2	3	0	2.9788	By MS/MS
Q06AB3	Q06AB3;P15374	Q06AB3;P15374	1;1	1;1	1;1		Ubiquitin carboxyl-terminal hydrolase isozyme L3	UCHL3	Sus scrofa	sp|Q06AB3|UCHL3_PIG Ubiquitin carboxyl-terminal hydrolase isozyme L3 OS=Sus scrofa OX=9823 GN=UCHL3 PE=2 SV=1;sp|P15374|UCHL3_HUMAN Ubiquitin carboxyl-terminal hydrolase isozyme L3 OS=Homo sapiens OX=9606 GN=UCHL3 PE=1 SV=1	2	1	1	1	1	1	1	1	1	1	1	1	1	1	1	1	1	1	1	1	1	1	7	7	7	26.09	230	230;230	3.4	2	2	1	2	1	2	0	3.484	By MS/MS	By MS/MS
P15531	P15531;P22392;Q2EN76;O60361	P15531;P22392;Q2EN76	6;4;3;2	6;4;3;2	6;4;3;2		Nucleoside diphosphate kinase A	NME1	Homo sapiens	sp|P15531|NDKA_HUMAN Nucleoside diphosphate kinase A OS=Homo sapiens OX=9606 GN=NME1 PE=1 SV=1;sp|P22392|NDKB_HUMAN Nucleoside diphosphate kinase B OS=Homo sapiens OX=9606 GN=NME2 PE=1 SV=1;sp|Q2EN76|NDKB_PIG Nucleoside diphosphate kinase B OS=Sus scrofa O	4	6	6	6	5	6	6	5	5	5	5	6	6	5	5	5	5	6	6	5	5	5	46.1	46.1	46.1	17.149	152	152;152;152;137	3.64	12	13	17	15	17	15	0	13.391	By MS/MS	By MS/MS
P15880	P15880	P15880	3	3	3		40S ribosomal protein S2	RPS2	Homo sapiens	sp|P15880|RS2_HUMAN 40S ribosomal protein S2 OS=Homo sapiens OX=9606 GN=RPS2 PE=1 SV=2	1	3	3	3	2	2	1	2	2	2	2	2	1	2	2	2	2	2	1	2	2	2	12.3	12.3	12.3	31.324	293	293	3.88	2	2	2	4	4	3	0	4.2333	By MS/MS	By MS/MS
Q1W0Y2	Q1W0Y2;P15954	Q1W0Y2;P15954	1;1	1;1	1;1		Cytochrome c oxidase subunit 7C, mitochondrial	COX7C	Sus scrofa	sp|Q1W0Y2|COX7C_PIG Cytochrome c oxidase subunit 7C, mitochondrial OS=Sus scrofa OX=9823 GN=COX7C PE=1 SV=1;sp|P15954|COX7C_HUMAN Cytochrome c oxidase subunit 7C, mitochondrial OS=Homo sapiens OX=9606 GN=COX7C PE=1 SV=1	2	1	1	1	1	1	1	1	1	1	1	1	1	1	1	1	1	1	1	1	1	1	14.3	14.3	14.3	7.3466	63	63;63	3.31	2	2	3	3	2	1	0	1.8132	By MS/MS	By MS/MS
P16104	P16104	P16104	8	2	1		Histone H2AX	H2AFX	Homo sapiens	sp|P16104|H2AX_HUMAN Histone H2AX OS=Homo sapiens OX=9606 GN=H2AFX PE=1 SV=2	1	8	2	1	6	8	8	7	7	6	0	2	2	1	1	1	0	1	1	0	0	0	60.8	21.7	5.6	15.144	143	143	3		6	3	1	1	1	0	60.068	By matching	By MS/MS
P16276	P16276	P16276	15	15	6		Aconitate hydratase, mitochondrial	ACO2	Sus scrofa	sp|P16276|ACON_PIG Aconitate hydratase, mitochondrial OS=Sus scrofa OX=9823 GN=ACO2 PE=1 SV=1	1	15	15	6	14	12	12	12	10	10	14	12	12	12	10	10	6	4	4	4	3	3	26.8	26.8	11.3	85.76	781	781	3.29	28	27	24	22	24	18	0	90.46	By MS/MS	By MS/MS
P16284	P16284	P16284	1	1	1		Platelet endothelial cell adhesion molecule	PECAM1	Homo sapiens	sp|P16284|PECA1_HUMAN Platelet endothelial cell adhesion molecule OS=Homo sapiens OX=9606 GN=PECAM1 PE=1 SV=2	1	1	1	1	1	1	1	0	0	0	1	1	1	0	0	0	1	1	1	0	0	0	1.4	1.4	1.4	82.521	738	738	2.25	1	1	2				1	-2	By matching	By matching
P16401	P16401	P16401	5	3	3		Histone H1.5	HIST1H1B	Homo sapiens	sp|P16401|H15_HUMAN Histone H1.5 OS=Homo sapiens OX=9606 GN=HIST1H1B PE=1 SV=3	1	5	3	3	5	5	5	5	5	5	3	3	3	3	3	3	3	3	3	3	3	3	21.2	14.2	14.2	22.58	226	226	3.6	14	15	12	12	16	17	0	6.8511	By MS/MS	By MS/MS
P16403	P16403;P10412;P16402;P06348;P22492	P16403;P10412;P16402	9;8;8;3;3	9;8;8;3;3	5;4;4;0;0		Histone H1.2	HIST1H1C	Homo sapiens	sp|P16403|H12_HUMAN Histone H1.2 OS=Homo sapiens OX=9606 GN=HIST1H1C PE=1 SV=2;sp|P10412|H14_HUMAN Histone H1.4 OS=Homo sapiens OX=9606 GN=HIST1H1E PE=1 SV=2;sp|P16402|H13_HUMAN Histone H1.3 OS=Homo sapiens OX=9606 GN=HIST1H1D PE=1 SV=2	5	9	9	5	9	9	9	9	9	9	9	9	9	9	9	9	5	5	5	5	5	5	31	31	18.3	21.364	213	213;219;221;211;207	3.48	44	40	45	34	40	44	0	71.502	By MS/MS	By MS/MS
P17096	P17096	P17096	1	1	1		High mobility group protein HMG-I/HMG-Y	HMGA1	Homo sapiens	sp|P17096|HMGA1_HUMAN High mobility group protein HMG-I/HMG-Y OS=Homo sapiens OX=9606 GN=HMGA1 PE=1 SV=3	1	1	1	1	0	0	0	1	1	1	0	0	0	1	1	1	0	0	0	1	1	1	15	15	15	11.676	107	107	5				1	2	1	0	2.8765
P17600	P17600	P17600	1	1	1		Synapsin-1	SYN1	Homo sapiens	sp|P17600|SYN1_HUMAN Synapsin-1 OS=Homo sapiens OX=9606 GN=SYN1 PE=1 SV=3	1	1	1	1	1	1	1	0	0	0	1	1	1	0	0	0	1	1	1	0	0	0	2.6	2.6	2.6	74.111	705	705	2	1	1	1				0	1.698	By matching	By matching
P18124	P18124	P18124	4	4	4		60S ribosomal protein L7	RPL7	Homo sapiens	sp|P18124|RL7_HUMAN 60S ribosomal protein L7 OS=Homo sapiens OX=9606 GN=RPL7 PE=1 SV=1	1	4	4	4	3	2	3	4	4	4	3	2	3	4	4	4	3	2	3	4	4	4	17.3	17.3	17.3	29.225	248	248	3.8	7	4	10	9	9	10	0	17.101	By MS/MS	By MS/MS
P18669	P18669;Q8N0Y7;P15259	P18669	13;4;3	13;4;3	13;4;3		Phosphoglycerate mutase 1	PGAM1	Homo sapiens	sp|P18669|PGAM1_HUMAN Phosphoglycerate mutase 1 OS=Homo sapiens OX=9606 GN=PGAM1 PE=1 SV=2	3	13	13	13	13	12	12	12	12	12	13	12	12	12	12	12	13	12	12	12	12	12	72.8	72.8	72.8	28.804	254	254;254;253	3.42	52	49	53	46	47	45	0	163.51	By MS/MS	By MS/MS
P19130	P19130	P19130	2	2	2		Ferritin heavy chain	FTH1	Sus scrofa	sp|P19130|FRIH_PIG Ferritin heavy chain OS=Sus scrofa OX=9823 GN=FTH1 PE=1 SV=3	1	2	2	2	2	2	2	2	2	2	2	2	2	2	2	2	2	2	2	2	2	2	14.4	14.4	14.4	21.044	181	181	3.42	5	4	3	4	4	4	0	5.6105	By MS/MS	By matching
P19133	P19133	P19133	1	1	1		Ferritin light chain (Fragment)	FTL	Sus scrofa	sp|P19133|FRIL_PIG Ferritin light chain (Fragment) OS=Sus scrofa OX=9823 GN=FTL PE=1 SV=1	1	1	1	1	1	0	1	1	1	1	1	0	1	1	1	1	1	0	1	1	1	1	20.5	20.5	20.5	8.7839	78	78	3.77	2		3	4	2	2	0	2.3914	By MS/MS
P19338	P19338	P19338	11	11	11		Nucleolin	NCL	Homo sapiens	sp|P19338|NUCL_HUMAN Nucleolin OS=Homo sapiens OX=9606 GN=NCL PE=1 SV=3	1	11	11	11	11	11	11	11	11	11	11	11	11	11	11	11	11	11	11	11	11	11	14.5	14.5	14.5	76.613	710	710	3.4	41	50	38	41	40	37	0	123.99	By MS/MS	By MS/MS
P19404	P19404	P19404	2	2	2		NADH dehydrogenase [ubiquinone] flavoprotein 2, mitochondrial	NDUFV2	Homo sapiens	sp|P19404|NDUV2_HUMAN NADH dehydrogenase [ubiquinone] flavoprotein 2, mitochondrial OS=Homo sapiens OX=9606 GN=NDUFV2 PE=1 SV=2	1	2	2	2	2	2	2	1	1	1	2	2	2	1	1	1	2	2	2	1	1	1	9.2	9.2	9.2	27.391	249	249	2.73	4	4	3	1	2	1	0	3.2878	By MS/MS	By MS/MS
P20618	P20618	P20618	1	1	1		Proteasome subunit beta type-1	PSMB1	Homo sapiens	sp|P20618|PSB1_HUMAN Proteasome subunit beta type-1 OS=Homo sapiens OX=9606 GN=PSMB1 PE=1 SV=2	1	1	1	1	1	1	1	1	1	1	1	1	1	1	1	1	1	1	1	1	1	1	8.3	8.3	8.3	26.489	241	241	3.3	2	2	1	2	2	1	0	4.0781	By MS/MS	By matching
P20674	P20674	P20674	4	4	4		Cytochrome c oxidase subunit 5A, mitochondrial	COX5A	Homo sapiens	sp|P20674|COX5A_HUMAN Cytochrome c oxidase subunit 5A, mitochondrial OS=Homo sapiens OX=9606 GN=COX5A PE=1 SV=2	1	4	4	4	4	4	4	4	4	4	4	4	4	4	4	4	4	4	4	4	4	4	36	36	36	16.762	150	150	3.47	9	11	9	11	9	9	0	48.231	By MS/MS	By MS/MS
P20700	P20700	P20700	3	3	3		Lamin-B1	LMNB1	Homo sapiens	sp|P20700|LMNB1_HUMAN Lamin-B1 OS=Homo sapiens OX=9606 GN=LMNB1 PE=1 SV=2	1	3	3	3	2	1	3	2	2	2	2	1	3	2	2	2	2	1	3	2	2	2	5.8	5.8	5.8	66.408	586	586	3.86	3	2	7	6	4	6	0	16.383	By MS/MS	By MS/MS
P20839	P20839	P20839	8	8	7		Inosine-5-monophosphate dehydrogenase 1	IMPDH1	Homo sapiens	sp|P20839|IMDH1_HUMAN Inosine-5-monophosphate dehydrogenase 1 OS=Homo sapiens OX=9606 GN=IMPDH1 PE=1 SV=2	1	8	8	7	6	6	6	6	7	6	6	6	6	6	7	6	6	6	6	6	6	5	19.6	19.6	18.1	55.405	514	514	3.62	21	19	22	22	28	22	0	49.693	By MS/MS	By MS/MS
P20962	P20962	P20962	1	1	1		Parathymosin	PTMS	Homo sapiens	sp|P20962|PTMS_HUMAN Parathymosin OS=Homo sapiens OX=9606 GN=PTMS PE=1 SV=2	1	1	1	1	0	0	0	0	1	1	0	0	0	0	1	1	0	0	0	0	1	1	10.8	10.8	10.8	11.53	102	102	5.25					3	1	0.002381	1.4454
P21281	P21281;P15313	P21281	5;2	5;2	5;2		V-type proton ATPase subunit B, brain isoform	ATP6V1B2	Homo sapiens	sp|P21281|VATB2_HUMAN V-type proton ATPase subunit B, brain isoform OS=Homo sapiens OX=9606 GN=ATP6V1B2 PE=1 SV=3	2	5	5	5	2	2	5	4	3	4	2	2	5	4	3	4	2	2	5	4	3	4	14.3	14.3	14.3	56.5	511	511;513	3.71	2	3	9	6	3	5	0	2.6828	By MS/MS	By matching
P21579	P21579	P21579	1	1	1		Synaptotagmin-1	SYT1	Homo sapiens	sp|P21579|SYT1_HUMAN Synaptotagmin-1 OS=Homo sapiens OX=9606 GN=SYT1 PE=1 SV=1	1	1	1	1	1	1	1	1	1	1	1	1	1	1	1	1	1	1	1	1	1	1	5.2	5.2	5.2	47.573	422	422	3.5	2	1	1	1	1	2	0	2.3472	By matching	By matching
Q007T0	Q007T0;P21912	Q007T0;P21912	1;1	1;1	1;1		Succinate dehydrogenase [ubiquinone] iron-sulfur subunit, mitochondrial	SDHB	Sus scrofa	sp|Q007T0|SDHB_PIG Succinate dehydrogenase [ubiquinone] iron-sulfur subunit, mitochondrial OS=Sus scrofa OX=9823 GN=SDHB PE=1 SV=1;sp|P21912|SDHB_HUMAN Succinate dehydrogenase [ubiquinone] iron-sulfur subunit, mitochondrial OS=Homo sapiens OX=9606 GN=SDHB	2	1	1	1	1	1	1	1	1	1	1	1	1	1	1	1	1	1	1	1	1	1	5	5	5	31.585	280	280;280	3.1	2	2	2	2	1	1	0	4.0083	By matching	By MS/MS
P22626	P22626	P22626	6	6	6		Heterogeneous nuclear ribonucleoproteins A2/B1	HNRNPA2B1	Homo sapiens	sp|P22626|ROA2_HUMAN Heterogeneous nuclear ribonucleoproteins A2/B1 OS=Homo sapiens OX=9606 GN=HNRNPA2B1 PE=1 SV=2	1	6	6	6	6	6	5	4	4	3	6	6	5	4	4	3	6	6	5	4	4	3	16.7	16.7	16.7	37.429	353	353	3.1	17	12	12	9	7	10	0	43.451	By MS/MS	By MS/MS
P22676	P22676;P05937	P22676	4;1	4;1	4;1		Calretinin	CALB2	Homo sapiens	sp|P22676|CALB2_HUMAN Calretinin OS=Homo sapiens OX=9606 GN=CALB2 PE=2 SV=2	2	4	4	4	2	2	2	3	4	2	2	2	2	3	4	2	2	2	2	3	4	2	14.8	14.8	14.8	31.54	271	271;261	3.92	2	4	3	6	7	4	0	43.486	By MS/MS	By MS/MS
P23246	P23246	P23246	2	2	2		Splicing factor, proline- and glutamine-rich	SFPQ	Homo sapiens	sp|P23246|SFPQ_HUMAN Splicing factor, proline- and glutamine-rich OS=Homo sapiens OX=9606 GN=SFPQ PE=1 SV=2	1	2	2	2	2	2	2	2	2	2	2	2	2	2	2	2	2	2	2	2	2	2	5.1	5.1	5.1	76.149	707	707	3.39	6	6	5	6	5	5	0	11.426	By MS/MS	By MS/MS
P23284	P23284	P23284	3	2	2		Peptidyl-prolyl cis-trans isomerase B	PPIB	Homo sapiens	sp|P23284|PPIB_HUMAN Peptidyl-prolyl cis-trans isomerase B OS=Homo sapiens OX=9606 GN=PPIB PE=1 SV=2	1	3	2	2	2	3	3	2	3	3	2	2	2	2	2	2	2	2	2	2	2	2	14.8	12	12	23.742	216	216	3.36	4	4	4	3	4	3	0	14.447	By MS/MS	By MS/MS
P23297	P23297	P23297	2	2	2		Protein S100-A1	S100A1	Homo sapiens	sp|P23297|S10A1_HUMAN Protein S100-A1 OS=Homo sapiens OX=9606 GN=S100A1 PE=1 SV=2	1	2	2	2	2	2	2	2	2	2	2	2	2	2	2	2	2	2	2	2	2	2	38.3	38.3	38.3	10.546	94	94	3.83	8	9	8	13	15	12	0	125.82	By MS/MS	By MS/MS
Q0Z8U2	Q0Z8U2;P23396	Q0Z8U2;P23396	8;8	8;8	8;8		40S ribosomal protein S3	RPS3	Sus scrofa	sp|Q0Z8U2|RS3_PIG 40S ribosomal protein S3 OS=Sus scrofa OX=9823 GN=RPS3 PE=1 SV=1;sp|P23396|RS3_HUMAN 40S ribosomal protein S3 OS=Homo sapiens OX=9606 GN=RPS3 PE=1 SV=2	2	8	8	8	5	8	6	5	4	3	5	8	6	5	4	3	5	8	6	5	4	3	38.3	38.3	38.3	26.688	243	243;243	3.19	8	11	15	7	6	6	0	13.917	By MS/MS	By MS/MS
P23528	P23528	P23528	9	1	0		Cofilin-1	CFL1	Homo sapiens	sp|P23528|COF1_HUMAN Cofilin-1 OS=Homo sapiens OX=9606 GN=CFL1 PE=1 SV=3	1	9	1	0	8	8	8	7	8	7	0	0	0	0	1	0	0	0	0	0	0	0	64.5	10.2	0	18.502	166	166	5					1		0	2.7197	By matching	By matching
P24534	P24534;P29412	P24534;P29412	2;1	2;1	2;1		Elongation factor 1-beta	EEF1B2	Homo sapiens	sp|P24534|EF1B_HUMAN Elongation factor 1-beta OS=Homo sapiens OX=9606 GN=EEF1B2 PE=1 SV=3;sp|P29412|EF1B_PIG Elongation factor 1-beta OS=Sus scrofa OX=9823 GN=EEF1B PE=1 SV=1	2	2	2	2	2	1	1	2	1	1	2	1	1	2	1	1	2	1	1	2	1	1	12.4	12.4	12.4	24.763	225	225;224	3.25	4	2	2	4	2	2	0	73.314	By MS/MS	By MS/MS
P46405	P46405;P25398	P46405;P25398	2;2	2;2	2;2		40S ribosomal protein S12	RPS12	Sus scrofa	sp|P46405|RS12_PIG 40S ribosomal protein S12 OS=Sus scrofa OX=9823 GN=RPS12 PE=2 SV=2;sp|P25398|RS12_HUMAN 40S ribosomal protein S12 OS=Homo sapiens OX=9606 GN=RPS12 PE=1 SV=3	2	2	2	2	2	2	1	0	0	0	2	2	1	0	0	0	2	2	1	0	0	0	12.9	12.9	12.9	14.515	132	132;132	1.86	3	2	2				0.0024331	1.5623	By MS/MS	By MS/MS
P25787	P25787	P25787	2	2	2		Proteasome subunit alpha type-2	PSMA2	Homo sapiens	sp|P25787|PSA2_HUMAN Proteasome subunit alpha type-2 OS=Homo sapiens OX=9606 GN=PSMA2 PE=1 SV=2	1	2	2	2	1	0	2	2	2	1	1	0	2	2	2	1	1	0	2	2	2	1	15	15	15	25.898	234	234	3.77	2		3	4	2	2	0	8.797	By MS/MS
P25789	P25789	P25789	1	1	1		Proteasome subunit alpha type-4	PSMA4	Homo sapiens	sp|P25789|PSA4_HUMAN Proteasome subunit alpha type-4 OS=Homo sapiens OX=9606 GN=PSMA4 PE=1 SV=1	1	1	1	1	1	1	1	1	1	1	1	1	1	1	1	1	1	1	1	1	1	1	3.8	3.8	3.8	29.483	261	261	3.36	2	2	1	3	2	1	0.0068493	1.2489	By MS/MS	By MS/MS
P26368	P26368	P26368	3	3	3		Splicing factor U2AF 65 kDa subunit	U2AF2	Homo sapiens	sp|P26368|U2AF2_HUMAN Splicing factor U2AF 65 kDa subunit OS=Homo sapiens OX=9606 GN=U2AF2 PE=1 SV=4	1	3	3	3	2	1	1	2	1	1	2	1	1	2	1	1	2	1	1	2	1	1	5.5	5.5	5.5	53.5	475	475	2.85	4	2	2	3	1	1	0	5.4293	By MS/MS	By MS/MS
P26641	P26641;Q29387	P26641;Q29387	3;2	3;2	3;2		Elongation factor 1-gamma	EEF1G	Homo sapiens	sp|P26641|EF1G_HUMAN Elongation factor 1-gamma OS=Homo sapiens OX=9606 GN=EEF1G PE=1 SV=3;sp|Q29387|EF1G_PIG Elongation factor 1-gamma (Fragment) OS=Sus scrofa OX=9823 GN=EEF1G PE=2 SV=2	2	3	3	3	2	2	3	3	2	2	2	2	3	3	2	2	2	2	3	3	2	2	8	8	8	50.118	437	437;432	3.45	4	3	3	6	3	3	0	4.3655	By MS/MS	By matching
P26998	P26998	P26998	1	1	1		Beta-crystallin B3	CRYBB3	Homo sapiens	sp|P26998|CRBB3_HUMAN Beta-crystallin B3 OS=Homo sapiens OX=9606 GN=CRYBB3 PE=1 SV=4	1	1	1	1	1	0	0	1	1	1	1	0	0	1	1	1	1	0	0	1	1	1	7.1	7.1	7.1	24.252	211	211	3.67	2			1	2	1	0	2.884	By MS/MS
P27348	P27348	P27348	5	3	3		14-3-3 protein theta	YWHAQ	Homo sapiens	sp|P27348|1433T_HUMAN 14-3-3 protein theta OS=Homo sapiens OX=9606 GN=YWHAQ PE=1 SV=1	1	5	3	3	4	5	5	5	5	5	2	3	3	3	3	3	2	3	3	3	3	3	27.3	20	20	27.764	245	245	3.68	5	8	6	10	7	8	0	46.869	By MS/MS	By MS/MS
P27695	P27695	P27695	1	1	1		DNA-(apurinic or apyrimidinic site) lyase	APEX1	Homo sapiens	sp|P27695|APEX1_HUMAN DNA-(apurinic or apyrimidinic site) lyase OS=Homo sapiens OX=9606 GN=APEX1 PE=1 SV=2	1	1	1	1	0	0	0	1	1	1	0	0	0	1	1	1	0	0	0	1	1	1	5.3	5.3	5.3	35.554	318	318	5				2	2	2	0	3.5934
P27824	P27824	P27824	3	3	3		Calnexin	CANX	Homo sapiens	sp|P27824|CALX_HUMAN Calnexin OS=Homo sapiens OX=9606 GN=CANX PE=1 SV=2	1	3	3	3	3	3	3	3	3	3	3	3	3	3	3	3	3	3	3	3	3	3	6.4	6.4	6.4	67.567	592	592	3.15	10	7	7	6	6	5	0	40.782	By MS/MS	By MS/MS
P28491	P28491;P27797	P28491;P27797	4;2	4;2	4;2		Calreticulin	CALR	Sus scrofa	sp|P28491|CALR_PIG Calreticulin OS=Sus scrofa OX=9823 GN=CALR PE=1 SV=3;sp|P27797|CALR_HUMAN Calreticulin OS=Homo sapiens OX=9606 GN=CALR PE=1 SV=1	2	4	4	4	1	0	3	4	3	2	1	0	3	4	3	2	1	0	3	4	3	2	15.3	15.3	15.3	48.287	417	417;417	3.96	2		6	7	5	3	0	6.1282	By matching
P29401	P29401	P29401	3	3	3		Transketolase	TKT	Homo sapiens	sp|P29401|TKT_HUMAN Transketolase OS=Homo sapiens OX=9606 GN=TKT PE=1 SV=3	1	3	3	3	2	2	3	3	2	2	2	2	3	3	2	2	2	2	3	3	2	2	6.4	6.4	6.4	67.877	623	623	3.47	3	3	4	3	3	3	0	2.7545	By MS/MS	By matching
P29762	P29762	P29762	1	1	1		Cellular retinoic acid-binding protein 1	CRABP1	Homo sapiens	sp|P29762|RABP1_HUMAN Cellular retinoic acid-binding protein 1 OS=Homo sapiens OX=9606 GN=CRABP1 PE=1 SV=2	1	1	1	1	0	0	0	0	1	0	0	0	0	0	1	0	0	0	0	0	1	0	7.3	7.3	7.3	15.565	137	137	5					1		0	2.2625
P30048	P30048	P30048	4	4	4		Thioredoxin-dependent peroxide reductase, mitochondrial	PRDX3	Homo sapiens	sp|P30048|PRDX3_HUMAN Thioredoxin-dependent peroxide reductase, mitochondrial OS=Homo sapiens OX=9606 GN=PRDX3 PE=1 SV=3	1	4	4	4	3	3	3	3	4	4	3	3	3	3	4	4	3	3	3	3	4	4	18.4	18.4	18.4	27.692	256	256	3.51	7	8	8	6	9	7	0	7.7069	By MS/MS	By MS/MS
P30050	P30050	P30050	2	2	2		60S ribosomal protein L12	RPL12	Homo sapiens	sp|P30050|RL12_HUMAN 60S ribosomal protein L12 OS=Homo sapiens OX=9606 GN=RPL12 PE=1 SV=1	1	2	2	2	2	2	2	2	2	2	2	2	2	2	2	2	2	2	2	2	2	2	18.8	18.8	18.8	17.818	165	165	3.31	6	8	4	4	4	6	0	6.4473	By MS/MS	By MS/MS
P30086	P30086	P30086	5	5	5		Phosphatidylethanolamine-binding protein 1	PEBP1	Homo sapiens	sp|P30086|PEBP1_HUMAN Phosphatidylethanolamine-binding protein 1 OS=Homo sapiens OX=9606 GN=PEBP1 PE=1 SV=3	1	5	5	5	2	2	2	3	5	4	2	2	2	3	5	4	2	2	2	3	5	4	31.6	31.6	31.6	21.057	187	187	3.92	4	8	8	8	14	9	0	118.62	By MS/MS	By MS/MS
P30101	P30101	P30101	5	5	5		Protein disulfide-isomerase A3	PDIA3	Homo sapiens	sp|P30101|PDIA3_HUMAN Protein disulfide-isomerase A3 OS=Homo sapiens OX=9606 GN=PDIA3 PE=1 SV=4	1	5	5	5	4	4	5	5	5	5	4	4	5	5	5	5	4	4	5	5	5	5	14.1	14.1	14.1	56.782	505	505	3.55	11	11	14	15	13	11	0	43.303	By MS/MS	By MS/MS
P31006	P31006	P31006	12	12	8		Guanylate kinase	GUK1	Sus scrofa	sp|P31006|KGUA_PIG Guanylate kinase OS=Sus scrofa OX=9823 GN=GUK1 PE=1 SV=2	1	12	12	8	10	12	12	12	12	12	10	12	12	12	12	12	7	8	8	8	8	8	76.3	76.3	48.5	21.921	198	198	3.64	33	45	40	50	47	44	0	110.86	By MS/MS	By MS/MS
P31150	P31150	P31150	2	2	1		Rab GDP dissociation inhibitor alpha	GDI1	Homo sapiens	sp|P31150|GDIA_HUMAN Rab GDP dissociation inhibitor alpha OS=Homo sapiens OX=9606 GN=GDI1 PE=1 SV=2	1	2	2	1	1	0	1	2	2	1	1	0	1	2	2	1	0	0	0	1	1	0	8.5	8.5	4.3	50.582	447	447	4.38	1		1	4	5	2	0	35.821	By MS/MS
P31689	P31689	P31689	4	4	4		DnaJ homolog subfamily A member 1	DNAJA1	Homo sapiens	sp|P31689|DNJA1_HUMAN DnaJ homolog subfamily A member 1 OS=Homo sapiens OX=9606 GN=DNAJA1 PE=1 SV=2	1	4	4	4	1	2	2	2	2	1	1	2	2	2	2	1	1	2	2	2	2	1	16.4	16.4	16.4	44.868	397	397	3.8	1	2	3	4	3	2	0	5.6991	By matching	By MS/MS
P31943	P31943;P52597;P55795	P31943;P52597;P55795	2;1;1	2;1;1	2;1;1		Heterogeneous nuclear ribonucleoprotein H	HNRNPH1	Homo sapiens	sp|P31943|HNRH1_HUMAN Heterogeneous nuclear ribonucleoprotein H OS=Homo sapiens OX=9606 GN=HNRNPH1 PE=1 SV=4;sp|P52597|HNRPF_HUMAN Heterogeneous nuclear ribonucleoprotein F OS=Homo sapiens OX=9606 GN=HNRNPF PE=1 SV=3;sp|P55795|HNRH2_HUMAN Heterogeneous nuc	3	2	2	2	1	1	2	2	1	1	1	1	2	2	1	1	1	1	2	2	1	1	7.6	7.6	7.6	49.229	449	449;415;449	3.46	2	2	2	4	1	2	0	18.778	By MS/MS	By matching
P31946	P31946	P31946	7	5	5		14-3-3 protein beta/alpha	YWHAB	Homo sapiens	sp|P31946|1433B_HUMAN 14-3-3 protein beta/alpha OS=Homo sapiens OX=9606 GN=YWHAB PE=1 SV=3	1	7	5	5	6	7	7	6	6	7	4	5	5	4	4	5	4	5	5	4	4	5	37.8	30.5	30.5	28.082	246	246	3.33	14	14	13	12	11	11	0	135.37	By MS/MS	By MS/MS
P31947	P31947	P31947	3	1	1		14-3-3 protein sigma	SFN	Homo sapiens	sp|P31947|1433S_HUMAN 14-3-3 protein sigma OS=Homo sapiens OX=9606 GN=SFN PE=1 SV=1	1	3	1	1	2	3	3	3	2	3	0	1	1	1	0	1	0	1	1	1	0	1	10.5	3.2	3.2	27.774	248	248	3.36		3	5	1		2	1	-2	By matching	By MS/MS
P31948	P31948	P31948	1	1	1		Stress-induced-phosphoprotein 1	STIP1	Homo sapiens	sp|P31948|STIP1_HUMAN Stress-induced-phosphoprotein 1 OS=Homo sapiens OX=9606 GN=STIP1 PE=1 SV=1	1	1	1	1	0	0	1	1	1	1	0	0	1	1	1	1	0	0	1	1	1	1	2.4	2.4	2.4	62.639	543	543	4.17			2	2	1	1	0	1.7233
P35221	P35221	P35221	2	2	2		Catenin alpha-1	CTNNA1	Homo sapiens	sp|P35221|CTNA1_HUMAN Catenin alpha-1 OS=Homo sapiens OX=9606 GN=CTNNA1 PE=1 SV=1	1	2	2	2	2	2	2	2	2	2	2	2	2	2	2	2	2	2	2	2	2	2	5	5	5	100.07	906	906	3.5	3	5	3	4	3	4	0	2.2853	By MS/MS	By MS/MS
P35243	P35243	P35243	2	2	2		Recoverin	RCVRN	Homo sapiens	sp|P35243|RECO_HUMAN Recoverin OS=Homo sapiens OX=9606 GN=RCVRN PE=1 SV=2	1	2	2	2	1	1	1	2	1	1	1	1	1	2	1	1	1	1	1	2	1	1	13	13	13	23.13	200	200	3.73	2	1	1	3	2	2	0	6.2566	By MS/MS	By MS/MS
P67985	P67985;P35268	P67985;P35268	3;3	3;3	3;3		60S ribosomal protein L22	RPL22	Sus scrofa	sp|P67985|RL22_PIG 60S ribosomal protein L22 OS=Sus scrofa OX=9823 GN=RPL22 PE=1 SV=2;sp|P35268|RL22_HUMAN 60S ribosomal protein L22 OS=Homo sapiens OX=9606 GN=RPL22 PE=1 SV=2	2	3	3	3	2	2	2	3	3	3	2	2	2	3	3	3	2	2	2	3	3	3	39.1	39.1	39.1	14.759	128	128;128	3.65	5	6	8	7	7	7	0	21.972	By MS/MS	By MS/MS
P35659	P35659	P35659	1	1	1		Protein DEK	DEK	Homo sapiens	sp|P35659|DEK_HUMAN Protein DEK OS=Homo sapiens OX=9606 GN=DEK PE=1 SV=1	1	1	1	1	1	1	1	1	1	0	1	1	1	1	1	0	1	1	1	1	1	0	3.2	3.2	3.2	42.674	375	375	2.71	2	1	2	1	1		0.0023981	1.4714	By MS/MS	By MS/MS
Q52NJ4	Q52NJ4;P36405	Q52NJ4;P36405	8;8	8;8	8;8		ADP-ribosylation factor-like protein 3	ARL3	Sus scrofa	sp|Q52NJ4|ARL3_PIG ADP-ribosylation factor-like protein 3 OS=Sus scrofa OX=9823 GN=ARL3 PE=2 SV=1;sp|P36405|ARL3_HUMAN ADP-ribosylation factor-like protein 3 OS=Homo sapiens OX=9606 GN=ARL3 PE=1 SV=2	2	8	8	8	7	7	7	7	7	8	7	7	7	7	7	8	7	7	7	7	7	8	60.4	60.4	60.4	20.483	182	182;182	3.43	16	18	18	16	14	16	0	78.592	By MS/MS	By MS/MS
P36543	P36543	P36543	4	4	4		V-type proton ATPase subunit E 1	ATP6V1E1	Homo sapiens	sp|P36543|VATE1_HUMAN V-type proton ATPase subunit E 1 OS=Homo sapiens OX=9606 GN=ATP6V1E1 PE=1 SV=1	1	4	4	4	2	3	2	3	4	4	2	3	2	3	4	4	2	3	2	3	4	4	14.6	14.6	14.6	26.145	226	226	3.86	5	7	5	7	10	9	0	11.795	By MS/MS	By MS/MS
P36575	P36575;P32121;P49407	P36575	3;1;1	1;1;1	1;1;1		Arrestin-C	ARR3	Homo sapiens	sp|P36575|ARRC_HUMAN Arrestin-C OS=Homo sapiens OX=9606 GN=ARR3 PE=1 SV=2	3	3	1	1	1	2	2	2	3	3	0	1	1	0	1	1	0	1	1	0	1	1	7.7	1.8	1.8	42.778	388	388;409;418	3.83		2	1		2	1	1	-2	By matching	By MS/MS
P36871	P36871	P36871	3	3	3		Phosphoglucomutase-1	PGM1	Homo sapiens	sp|P36871|PGM1_HUMAN Phosphoglucomutase-1 OS=Homo sapiens OX=9606 GN=PGM1 PE=1 SV=3	1	3	3	3	3	0	1	1	0	0	3	0	1	1	0	0	3	0	1	1	0	0	7.1	7.1	7.1	61.448	562	562	2.33	3		1	2			0	8.9679	By MS/MS
Q9N0F1	Q9N0F1;P36957	Q9N0F1;P36957	2;2	2;2	2;2		Dihydrolipoyllysine-residue succinyltransferase component of 2-oxoglutarate dehydrogenase complex, mitochondrial	DLST	Sus scrofa	sp|Q9N0F1|ODO2_PIG Dihydrolipoyllysine-residue succinyltransferase component of 2-oxoglutarate dehydrogenase complex, mitochondrial OS=Sus scrofa OX=9823 GN=DLST PE=1 SV=1;sp|P36957|ODO2_HUMAN Dihydrolipoyllysine-residue succinyltransferase component of 2-	2	2	2	2	2	2	2	2	2	2	2	2	2	2	2	2	2	2	2	2	2	2	7.7	7.7	7.7	48.976	455	455;453	3.26	4	3	3	4	3	2	0	48.02	By MS/MS	By MS/MS
Q06AT1	Q06AT1;P84074;P61601;P37235	Q06AT1;P84074;P61601;P37235	1;1;1;1	1;1;1;1	1;1;1;1		Neuron-specific calcium-binding protein hippocalcin	HPCA	Sus scrofa	sp|Q06AT1|HPCA_PIG Neuron-specific calcium-binding protein hippocalcin OS=Sus scrofa OX=9823 GN=HPCA PE=2 SV=3;sp|P84074|HPCA_HUMAN Neuron-specific calcium-binding protein hippocalcin OS=Homo sapiens OX=9606 GN=HPCA PE=1 SV=2;sp|P61601|NCALD_HUMAN Neurocal	4	1	1	1	1	1	1	1	1	1	1	1	1	1	1	1	1	1	1	1	1	1	4.1	4.1	4.1	22.427	193	193;193;193;193	3.4	2	1	2	2	2	1	0	1.75	By matching	By matching
P37837	P37837	P37837	1	1	1		Transaldolase	TALDO1	Homo sapiens	sp|P37837|TALDO_HUMAN Transaldolase OS=Homo sapiens OX=9606 GN=TALDO1 PE=1 SV=2	1	1	1	1	0	0	0	0	1	1	0	0	0	0	1	1	0	0	0	0	1	1	3.3	3.3	3.3	37.54	337	337	5.25					3	1	0	2.2234
P38646	P38646	P38646	9	9	9		Stress-70 protein, mitochondrial	HSPA9	Homo sapiens	sp|P38646|GRP75_HUMAN Stress-70 protein, mitochondrial OS=Homo sapiens OX=9606 GN=HSPA9 PE=1 SV=2	1	9	9	9	8	9	9	8	8	8	8	9	9	8	8	8	8	9	9	8	8	8	19.4	19.4	19.4	73.68	679	679	3.39	18	19	16	15	14	17	0	80.27	By MS/MS	By MS/MS
Q29308	Q29308;P39019	Q29308;P39019	7;7	7;7	7;7		40S ribosomal protein S19 (Fragment)	RPS19	Sus scrofa	sp|Q29308|RS19_PIG 40S ribosomal protein S19 (Fragment) OS=Sus scrofa OX=9823 GN=RPS19 PE=2 SV=3;sp|P39019|RS19_HUMAN 40S ribosomal protein S19 OS=Homo sapiens OX=9606 GN=RPS19 PE=1 SV=2	2	7	7	7	6	7	6	7	6	7	6	7	6	7	6	7	6	7	6	7	6	7	36.8	36.8	36.8	14.984	136	136;145	3.21	20	17	16	18	13	11	0	29.97	By MS/MS	By MS/MS
P39687	P39687	P39687	1	1	1		Acidic leucine-rich nuclear phosphoprotein 32 family member A	ANP32A	Homo sapiens	sp|P39687|AN32A_HUMAN Acidic leucine-rich nuclear phosphoprotein 32 family member A OS=Homo sapiens OX=9606 GN=ANP32A PE=1 SV=1	1	1	1	1	0	0	1	1	1	1	0	0	1	1	1	1	0	0	1	1	1	1	8.4	8.4	8.4	28.585	249	249	4.5			2	2	2	2	0	3.224
Q6NVV1	Q6NVV1;P40429	Q6NVV1;P40429	1;1	1;1	1;1		Putative 60S ribosomal protein L13a protein RPL13AP3	RPL13AP3	Homo sapiens	sp|Q6NVV1|R13P3_HUMAN Putative 60S ribosomal protein L13a protein RPL13AP3 OS=Homo sapiens OX=9606 GN=RPL13AP3 PE=5 SV=1;sp|P40429|RL13A_HUMAN 60S ribosomal protein L13a OS=Homo sapiens OX=9606 GN=RPL13A PE=1 SV=2	2	1	1	1	1	1	1	1	1	1	1	1	1	1	1	1	1	1	1	1	1	1	10.8	10.8	10.8	12.134	102	102;203	3.22	2	1	2	2	1	1	0	2.0966	By MS/MS	By matching
P41208	P41208	P41208	1	1	1		Centrin-2	CETN2	Homo sapiens	sp|P41208|CETN2_HUMAN Centrin-2 OS=Homo sapiens OX=9606 GN=CETN2 PE=1 SV=1	1	1	1	1	1	1	0	0	0	0	1	1	0	0	0	0	1	1	0	0	0	0	9.9	9.9	9.9	19.738	172	172	1.67	1	2					0	7.1212	By matching	By MS/MS
Q29361	Q29361;P42766	Q29361;P42766	1;1	1;1	1;1		60S ribosomal protein L35	RPL35	Sus scrofa	sp|Q29361|RL35_PIG 60S ribosomal protein L35 OS=Sus scrofa OX=9823 GN=RPL35 PE=1 SV=3;sp|P42766|RL35_HUMAN 60S ribosomal protein L35 OS=Homo sapiens OX=9606 GN=RPL35 PE=1 SV=2	2	1	1	1	1	1	1	1	0	0	1	1	1	1	0	0	1	1	1	1	0	0	8.1	8.1	8.1	14.549	123	123;123	2	3	2	1	1			0	2.6929	By MS/MS	By matching
P43243	P43243	P43243	1	1	1		Matrin-3	MATR3	Homo sapiens	sp|P43243|MATR3_HUMAN Matrin-3 OS=Homo sapiens OX=9606 GN=MATR3 PE=1 SV=2	1	1	1	1	1	1	1	1	1	1	1	1	1	1	1	1	1	1	1	1	1	1	2.1	2.1	2.1	94.622	847	847	3.5	1	1	1	1	1	1	0	1.959	By matching	By MS/MS
P43320	P43320	P43320	5	5	5		Beta-crystallin B2	CRYBB2	Homo sapiens	sp|P43320|CRBB2_HUMAN Beta-crystallin B2 OS=Homo sapiens OX=9606 GN=CRYBB2 PE=1 SV=2	1	5	5	5	5	4	5	5	5	5	5	4	5	5	5	5	5	4	5	5	5	5	30.7	30.7	30.7	23.38	205	205	3.47	14	15	20	16	18	12	0	99.399	By MS/MS	By MS/MS
P46410	P46410;P15104	P46410;P15104	21;14	21;14	21;14		Glutamine synthetase	GLUL	Sus scrofa	sp|P46410|GLNA_PIG Glutamine synthetase OS=Sus scrofa OX=9823 GN=GLUL PE=2 SV=3;sp|P15104|GLNA_HUMAN Glutamine synthetase OS=Homo sapiens OX=9606 GN=GLUL PE=1 SV=4	2	21	21	21	20	17	17	20	19	19	20	17	17	20	19	19	20	17	17	20	19	19	59.5	59.5	59.5	42.03	373	373;373	3.65	130	73	102	126	130	132	0	323.31	By MS/MS	By MS/MS
Q95276	Q95276;P46777	Q95276;P46777	2;2	2;2	2;2		60S ribosomal protein L5 (Fragment)	RPL5	Sus scrofa	sp|Q95276|RL5_PIG 60S ribosomal protein L5 (Fragment) OS=Sus scrofa OX=9823 GN=RPL5 PE=2 SV=3;sp|P46777|RL5_HUMAN 60S ribosomal protein L5 OS=Homo sapiens OX=9606 GN=RPL5 PE=1 SV=3	2	2	2	2	1	1	2	2	2	2	1	1	2	2	2	2	1	1	2	2	2	2	22.4	22.4	22.4	14.558	125	125;297	3.75	2	1	2	2	3	2	0	26.311	By matching	By matching
P49666	P49666;P46778	P49666;P46778	1;1	1;1	1;1		60S ribosomal protein L21	RPL21	Sus scrofa	sp|P49666|RL21_PIG 60S ribosomal protein L21 OS=Sus scrofa OX=9823 GN=RPL21 PE=1 SV=3;sp|P46778|RL21_HUMAN 60S ribosomal protein L21 OS=Homo sapiens OX=9606 GN=RPL21 PE=1 SV=2	2	1	1	1	0	0	1	0	0	0	0	0	1	0	0	0	0	0	1	0	0	0	9.4	9.4	9.4	18.565	160	160;160	3			2				0	3.0084
P46779	P46779	P46779	1	1	1		60S ribosomal protein L28	RPL28	Homo sapiens	sp|P46779|RL28_HUMAN 60S ribosomal protein L28 OS=Homo sapiens OX=9606 GN=RPL28 PE=1 SV=3	1	1	1	1	1	1	1	1	1	1	1	1	1	1	1	1	1	1	1	1	1	1	7.3	7.3	7.3	15.747	137	137	3.5	2	1	1	1	1	2	0.0068027	1.2114	By MS/MS	By matching
P46781	P46781;Q29197	P46781;Q29197	2;1	2;1	2;1		40S ribosomal protein S9	RPS9	Homo sapiens	sp|P46781|RS9_HUMAN 40S ribosomal protein S9 OS=Homo sapiens OX=9606 GN=RPS9 PE=1 SV=3;sp|Q29197|RS9_PIG 40S ribosomal protein S9 (Fragment) OS=Sus scrofa OX=9823 GN=RPS9 PE=2 SV=1	2	2	2	2	2	0	2	2	2	2	2	0	2	2	2	2	2	0	2	2	2	2	10.3	10.3	10.3	22.591	194	194;130	3.52	6		3	4	5	3	0	3.0389	By MS/MS
P46782	P46782	P46782	1	1	1		40S ribosomal protein S5	RPS5	Homo sapiens	sp|P46782|RS5_HUMAN 40S ribosomal protein S5 OS=Homo sapiens OX=9606 GN=RPS5 PE=1 SV=4	1	1	1	1	1	1	1	1	1	1	1	1	1	1	1	1	1	1	1	1	1	1	7.4	7.4	7.4	22.876	204	204	4	1	1	1	2	2	2	0	10.74	By MS/MS	By MS/MS
P46783	P46783;Q9NQ39	P46783	4;1	4;1	4;1		40S ribosomal protein S10	RPS10	Homo sapiens	sp|P46783|RS10_HUMAN 40S ribosomal protein S10 OS=Homo sapiens OX=9606 GN=RPS10 PE=1 SV=1	2	4	4	4	4	4	4	4	3	4	4	4	4	4	3	4	4	4	4	4	3	4	32.1	32.1	32.1	18.898	165	165;176	3.36	14	13	12	13	11	11	0	30.813	By MS/MS	By MS/MS
P46821	P46821;P78559	P46821	6;1	6;1	6;1		Microtubule-associated protein 1B	MAP1B	Homo sapiens	sp|P46821|MAP1B_HUMAN Microtubule-associated protein 1B OS=Homo sapiens OX=9606 GN=MAP1B PE=1 SV=2	2	6	6	6	5	5	5	5	5	5	5	5	5	5	5	5	5	5	5	5	5	5	3.2	3.2	3.2	270.63	2468	2468;2803	3.42	12	11	12	11	11	10	0	40.256	By MS/MS	By MS/MS
Q29221	Q29221;P47755	Q29221;P47755	3;3	3;3	2;2		F-actin-capping protein subunit alpha-2	CAPZA2	Sus scrofa	sp|Q29221|CAZA2_PIG F-actin-capping protein subunit alpha-2 OS=Sus scrofa OX=9823 GN=CAPZA2 PE=2 SV=3;sp|P47755|CAZA2_HUMAN F-actin-capping protein subunit alpha-2 OS=Homo sapiens OX=9606 GN=CAPZA2 PE=1 SV=3	2	3	3	2	3	2	3	3	3	3	3	2	3	3	3	3	2	2	2	2	2	2	15	15	11.5	32.981	286	286;286	3.84	4	3	5	7	6	6	0	8.9292	By MS/MS	By matching
P49721	P49721	P49721	1	1	1		Proteasome subunit beta type-2	PSMB2	Homo sapiens	sp|P49721|PSB2_HUMAN Proteasome subunit beta type-2 OS=Homo sapiens OX=9606 GN=PSMB2 PE=1 SV=1	1	1	1	1	1	0	0	1	1	1	1	0	0	1	1	1	1	0	0	1	1	1	5.5	5.5	5.5	22.836	201	201	3.4	2			1	1	1	0	2.3499	By MS/MS
P49773	P49773	P49773	1	1	1		Histidine triad nucleotide-binding protein 1	HINT1	Homo sapiens	sp|P49773|HINT1_HUMAN Histidine triad nucleotide-binding protein 1 OS=Homo sapiens OX=9606 GN=HINT1 PE=1 SV=2	1	1	1	1	1	1	0	1	0	0	1	1	0	1	0	0	1	1	0	1	0	0	7.1	7.1	7.1	13.802	126	126	2	2	2		1			0.0069124	1.2853	By matching	By MS/MS
P50213	P50213	P50213	1	1	1		Isocitrate dehydrogenase [NAD] subunit alpha, mitochondrial	IDH3A	Homo sapiens	sp|P50213|IDH3A_HUMAN Isocitrate dehydrogenase [NAD] subunit alpha, mitochondrial OS=Homo sapiens OX=9606 GN=IDH3A PE=1 SV=1	1	1	1	1	0	0	1	1	0	1	0	0	1	1	0	1	0	0	1	1	0	1	3.3	3.3	3.3	39.591	366	366	4			2	2		1	0	2.7826
Q6Q7J2	Q6Q7J2;P50395	Q6Q7J2;P50395	2;2	1;1	1;1		Rab GDP dissociation inhibitor beta	GDI2	Sus scrofa	sp|Q6Q7J2|GDIB_PIG Rab GDP dissociation inhibitor beta OS=Sus scrofa OX=9823 GN=GDI2 PE=2 SV=1;sp|P50395|GDIB_HUMAN Rab GDP dissociation inhibitor beta OS=Homo sapiens OX=9606 GN=GDI2 PE=1 SV=2	2	2	1	1	2	1	2	2	2	2	1	1	1	1	1	1	1	1	1	1	1	1	6.7	2.5	2.5	50.267	445	445;445	3.33	2	1	2	1	2	1	0.004717	1.3716	By MS/MS	By matching
P50454	P50454	P50454	9	9	9		Serpin H1	SERPINH1	Homo sapiens	sp|P50454|SERPH_HUMAN Serpin H1 OS=Homo sapiens OX=9606 GN=SERPINH1 PE=1 SV=2	1	9	9	9	9	9	9	9	8	6	9	9	9	9	8	6	9	9	9	9	8	6	27.8	27.8	27.8	46.44	418	418	3.3	16	28	19	25	14	14	0	28.949	By MS/MS	By MS/MS
Q8IZP2	Q8IZP2;Q8NFI4;P50502	Q8IZP2;Q8NFI4;P50502	2;2;2	2;2;2	2;2;2		Putative protein FAM10A4	ST13P4	Homo sapiens	sp|Q8IZP2|ST134_HUMAN Putative protein FAM10A4 OS=Homo sapiens OX=9606 GN=ST13P4 PE=5 SV=1;sp|Q8NFI4|F10A5_HUMAN Putative protein FAM10A5 OS=Homo sapiens OX=9606 GN=ST13P5 PE=5 SV=1;sp|P50502|F10A1_HUMAN Hsc70-interacting protein OS=Homo sapiens OX=9606 GN	3	2	2	2	1	1	1	1	2	2	1	1	1	1	2	2	1	1	1	1	2	2	9.6	9.6	9.6	27.406	240	240;369;369	3.91	4	2	2	3	8	4	0	3.3325	By MS/MS	By MS/MS
P50990	P50990	P50990	3	3	3		T-complex protein 1 subunit theta	CCT8	Homo sapiens	sp|P50990|TCPQ_HUMAN T-complex protein 1 subunit theta OS=Homo sapiens OX=9606 GN=CCT8 PE=1 SV=4	1	3	3	3	3	3	3	3	1	0	3	3	3	3	1	0	3	3	3	3	1	0	5.3	5.3	5.3	59.62	548	548	2.58	5	4	5	4	1		0	8.1413	By MS/MS	By MS/MS
P50991	P50991	P50991	3	3	3		T-complex protein 1 subunit delta	CCT4	Homo sapiens	sp|P50991|TCPD_HUMAN T-complex protein 1 subunit delta OS=Homo sapiens OX=9606 GN=CCT4 PE=1 SV=4	1	3	3	3	3	3	3	3	2	2	3	3	3	3	2	2	3	3	3	3	2	2	8	8	8	57.924	539	539	3.14	6	6	4	5	4	3	0	15.614	By MS/MS	By MS/MS
P51608	P51608	P51608	2	2	2		Methyl-CpG-binding protein 2	MECP2	Homo sapiens	sp|P51608|MECP2_HUMAN Methyl-CpG-binding protein 2 OS=Homo sapiens OX=9606 GN=MECP2 PE=1 SV=1	1	2	2	2	2	2	2	2	2	2	2	2	2	2	2	2	2	2	2	2	2	2	6	6	6	52.44	486	486	3.57	2	5	3	4	4	3	0	6.7827	By MS/MS	By MS/MS
P51665	P51665	P51665	9	9	9		26S proteasome non-ATPase regulatory subunit 7	PSMD7	Homo sapiens	sp|P51665|PSMD7_HUMAN 26S proteasome non-ATPase regulatory subunit 7 OS=Homo sapiens OX=9606 GN=PSMD7 PE=1 SV=2	1	9	9	9	6	7	7	8	6	5	6	7	7	8	6	5	6	7	7	8	6	5	42.6	42.6	42.6	37.025	324	324	3.4	19	19	21	18	16	17	0	66.97	By MS/MS	By MS/MS
P51858	P51858	P51858	1	1	1		Hepatoma-derived growth factor	HDGF	Homo sapiens	sp|P51858|HDGF_HUMAN Hepatoma-derived growth factor OS=Homo sapiens OX=9606 GN=HDGF PE=1 SV=1	1	1	1	1	1	1	1	1	1	1	1	1	1	1	1	1	1	1	1	1	1	1	7.1	7.1	7.1	26.788	240	240	3.56	4	2	1	2	4	3	0	2.0974	By MS/MS	By MS/MS
P51991	P51991	P51991	1	1	1		Heterogeneous nuclear ribonucleoprotein A3	HNRNPA3	Homo sapiens	sp|P51991|ROA3_HUMAN Heterogeneous nuclear ribonucleoprotein A3 OS=Homo sapiens OX=9606 GN=HNRNPA3 PE=1 SV=2	1	1	1	1	1	1	1	1	1	1	1	1	1	1	1	1	1	1	1	1	1	1	4.2	4.2	4.2	39.594	378	378	3.56	1	2	2	1	1	2	0	2.0697	By MS/MS	By MS/MS
P52552	P52552	P52552	4	4	3		Peroxiredoxin-2 (Fragment)	PRDX2	Sus scrofa	sp|P52552|PRDX2_PIG Peroxiredoxin-2 (Fragment) OS=Sus scrofa OX=9823 GN=PRDX2 PE=2 SV=1	1	4	4	3	4	4	4	4	4	4	4	4	4	4	4	4	3	3	3	3	3	3	27.6	27.6	21.3	13.723	127	127	3.47	14	17	14	17	16	13	0	12.944	By MS/MS	By MS/MS
P52907	P52907	P52907	3	2	2		F-actin-capping protein subunit alpha-1	CAPZA1	Homo sapiens	sp|P52907|CAZA1_HUMAN F-actin-capping protein subunit alpha-1 OS=Homo sapiens OX=9606 GN=CAPZA1 PE=1 SV=3	1	3	2	2	3	1	3	3	3	3	2	1	2	2	2	2	2	1	2	2	2	2	15	11.5	11.5	32.922	286	286	3.61	4	2	2	3	3	4	0	2.5133	By MS/MS	By matching
P53673	P53673	P53673	1	1	1		Beta-crystallin A4	CRYBA4	Homo sapiens	sp|P53673|CRBA4_HUMAN Beta-crystallin A4 OS=Homo sapiens OX=9606 GN=CRYBA4 PE=1 SV=3	1	1	1	1	1	1	1	1	1	1	1	1	1	1	1	1	1	1	1	1	1	1	6.1	6.1	6.1	22.374	196	196	3.25	2	1	1	2	1	1	0	3.6278	By MS/MS	By matching
P53999	P53999	P53999	4	4	4		Activated RNA polymerase II transcriptional coactivator p15	SUB1	Homo sapiens	sp|P53999|TCP4_HUMAN Activated RNA polymerase II transcriptional coactivator p15 OS=Homo sapiens OX=9606 GN=SUB1 PE=1 SV=3	1	4	4	4	3	4	4	4	3	3	3	4	4	4	3	3	3	4	4	4	3	3	26.8	26.8	26.8	14.395	127	127	3.36	11	11	10	11	10	8	0	41.94	By MS/MS	By MS/MS
P54920	P54920	P54920	1	1	1		Alpha-soluble NSF attachment protein	NAPA	Homo sapiens	sp|P54920|SNAA_HUMAN Alpha-soluble NSF attachment protein OS=Homo sapiens OX=9606 GN=NAPA PE=1 SV=3	1	1	1	1	1	1	1	1	1	1	1	1	1	1	1	1	1	1	1	1	1	1	5.1	5.1	5.1	33.232	295	295	3.5	2	2	2	2	2	2	0	6.3908	By MS/MS	By MS/MS
P55072	P55072	P55072	33	33	1		Transitional endoplasmic reticulum ATPase	VCP	Homo sapiens	sp|P55072|TERA_HUMAN Transitional endoplasmic reticulum ATPase OS=Homo sapiens OX=9606 GN=VCP PE=1 SV=4	1	33	33	1	27	24	33	31	30	30	27	24	33	31	30	30	1	1	1	1	1	1	59.3	59.3	1.9	89.321	806	806	3.73	76	47	88	95	96	91	0	323.31	By MS/MS	By MS/MS
P55327	P55327	P55327	3	3	3		Tumor protein D52	TPD52	Homo sapiens	sp|P55327|TPD52_HUMAN Tumor protein D52 OS=Homo sapiens OX=9606 GN=TPD52 PE=1 SV=2	1	3	3	3	3	2	2	2	2	2	3	2	2	2	2	2	3	2	2	2	2	2	17.4	17.4	17.4	24.327	224	224	3.28	5	5	4	4	3	4	0	13.238	By MS/MS	By MS/MS
P55884	P55884	P55884	1	1	1		Eukaryotic translation initiation factor 3 subunit B	EIF3B	Homo sapiens	sp|P55884|EIF3B_HUMAN Eukaryotic translation initiation factor 3 subunit B OS=Homo sapiens OX=9606 GN=EIF3B PE=1 SV=3	1	1	1	1	0	0	0	0	0	1	0	0	0	0	0	1	0	0	0	0	0	1	1.6	1.6	1.6	92.48	814	814	6						2	0	3.5205
P57721	P57721	P57721	1	1	1		Poly(rC)-binding protein 3	PCBP3	Homo sapiens	sp|P57721|PCBP3_HUMAN Poly(rC)-binding protein 3 OS=Homo sapiens OX=9606 GN=PCBP3 PE=2 SV=2	1	1	1	1	1	1	0	1	1	0	1	1	0	1	1	0	1	1	0	1	1	0	3.5	3.5	3.5	39.465	371	371	3.29	1	2		2	2		0.0024155	1.5225	By matching	By matching
P58546	P58546	P58546	1	1	1		Myotrophin	MTPN	Homo sapiens	sp|P58546|MTPN_HUMAN Myotrophin OS=Homo sapiens OX=9606 GN=MTPN PE=1 SV=2	1	1	1	1	1	1	1	1	1	1	1	1	1	1	1	1	1	1	1	1	1	1	14.4	14.4	14.4	12.895	118	118	3.5	2	2	1	1	2	2	0	24.956	By MS/MS	By MS/MS
P59768	P59768	P59768	1	1	1		Guanine nucleotide-binding protein G(I)/G(S)/G(O) subunit gamma-2	GNG2	Homo sapiens	sp|P59768|GBG2_HUMAN Guanine nucleotide-binding protein G(I)/G(S)/G(O) subunit gamma-2 OS=Homo sapiens OX=9606 GN=GNG2 PE=1 SV=2	1	1	1	1	1	1	1	1	1	1	1	1	1	1	1	1	1	1	1	1	1	1	22.5	22.5	22.5	7.8501	71	71	3.69	2	2	2	2	2	3	0	3.1595	By MS/MS	By MS/MS
P60174	P60174	P60174	6	1	1		Triosephosphate isomerase	TPI1	Homo sapiens	sp|P60174|TPIS_HUMAN Triosephosphate isomerase OS=Homo sapiens OX=9606 GN=TPI1 PE=1 SV=3	1	6	1	1	5	4	5	5	6	6	1	1	1	1	1	1	1	1	1	1	1	1	32.2	10.1	10.1	30.791	286	286	3.75	1	1	1	2	2	1	0	5.9934	By MS/MS	By MS/MS
P60880	P60880	P60880	1	1	1		Synaptosomal-associated protein 25	SNAP25	Homo sapiens	sp|P60880|SNP25_HUMAN Synaptosomal-associated protein 25 OS=Homo sapiens OX=9606 GN=SNAP25 PE=1 SV=1	1	1	1	1	1	1	1	1	1	1	1	1	1	1	1	1	1	1	1	1	1	1	9.2	9.2	9.2	23.315	206	206	3.62	1	2	1	1	1	2	0	4.4097	By MS/MS	By MS/MS
P60900	P60900	P60900	3	3	3		Proteasome subunit alpha type-6	PSMA6	Homo sapiens	sp|P60900|PSA6_HUMAN Proteasome subunit alpha type-6 OS=Homo sapiens OX=9606 GN=PSMA6 PE=1 SV=1	1	3	3	3	2	1	1	1	3	1	2	1	1	1	3	1	2	1	1	1	3	1	13.8	13.8	13.8	27.399	246	246	3.43	3	2	2	1	5	1	0	5.1505	By MS/MS	By matching
Q007T2	Q007T2;P60953	Q007T2;P60953	2;2	2;2	2;2		Cell division control protein 42 homolog	CDC42	Sus scrofa	sp|Q007T2|CDC42_PIG Cell division control protein 42 homolog OS=Sus scrofa OX=9823 GN=CDC42 PE=2 SV=2;sp|P60953|CDC42_HUMAN Cell division control protein 42 homolog OS=Homo sapiens OX=9606 GN=CDC42 PE=1 SV=2	2	2	2	2	1	1	1	2	2	2	1	1	1	2	2	2	1	1	1	2	2	2	15.7	15.7	15.7	21.258	191	191;191	3.94	2	2	3	3	4	4	0	12.157	By MS/MS	By MS/MS
P61088	P61088;Q5JXB2	P61088	3;1	3;1	3;1		Ubiquitin-conjugating enzyme E2 N	UBE2N	Homo sapiens	sp|P61088|UBE2N_HUMAN Ubiquitin-conjugating enzyme E2 N OS=Homo sapiens OX=9606 GN=UBE2N PE=1 SV=1	2	3	3	3	3	3	3	3	3	3	3	3	3	3	3	3	3	3	3	3	3	3	29.6	29.6	29.6	17.138	152	152;153	3.56	10	8	10	9	9	11	0	8.1848	By MS/MS	By MS/MS
P84077	P84077;P61204;P84085;P18085	P84077;P61204;P84085	5;5;3;2	5;5;3;2	5;5;3;2		ADP-ribosylation factor 1	ARF1	Homo sapiens	sp|P84077|ARF1_HUMAN ADP-ribosylation factor 1 OS=Homo sapiens OX=9606 GN=ARF1 PE=1 SV=2;sp|P61204|ARF3_HUMAN ADP-ribosylation factor 3 OS=Homo sapiens OX=9606 GN=ARF3 PE=1 SV=2;sp|P84085|ARF5_HUMAN ADP-ribosylation factor 5 OS=Homo sapiens OX=9606 GN=ARF5	4	5	5	5	5	4	4	3	3	3	5	4	4	3	3	3	5	4	4	3	3	3	43.1	43.1	43.1	20.697	181	181;181;180;180	3.45	10	10	9	9	8	10	0	35.836	By MS/MS	By MS/MS
P61247	P61247	P61247	1	1	1		40S ribosomal protein S3a	RPS3A	Homo sapiens	sp|P61247|RS3A_HUMAN 40S ribosomal protein S3a OS=Homo sapiens OX=9606 GN=RPS3A PE=1 SV=2	1	1	1	1	1	1	1	1	1	1	1	1	1	1	1	1	1	1	1	1	1	1	5.3	5.3	5.3	29.945	264	264	3	2	3	3	2	1	1	0.0068337	1.2398	By MS/MS	By MS/MS
P61254	P61254;Q9UNX3	P61254;Q9UNX3	3;2	3;2	3;2		60S ribosomal protein L26	RPL26	Homo sapiens	sp|P61254|RL26_HUMAN 60S ribosomal protein L26 OS=Homo sapiens OX=9606 GN=RPL26 PE=1 SV=1;sp|Q9UNX3|RL26L_HUMAN 60S ribosomal protein L26-like 1 OS=Homo sapiens OX=9606 GN=RPL26L1 PE=1 SV=1	2	3	3	3	2	2	2	2	3	3	2	2	2	2	3	3	2	2	2	2	3	3	17.2	17.2	17.2	17.258	145	145;145	3.72	5	3	4	5	7	5	0	3.9519	By MS/MS	By MS/MS
P61604	P61604	P61604	2	2	2		10 kDa heat shock protein, mitochondrial	HSPE1	Homo sapiens	sp|P61604|CH10_HUMAN 10 kDa heat shock protein, mitochondrial OS=Homo sapiens OX=9606 GN=HSPE1 PE=1 SV=2	1	2	2	2	2	2	2	2	2	2	2	2	2	2	2	2	2	2	2	2	2	2	25.5	25.5	25.5	10.932	102	102	3.6	3	2	4	4	5	2	0	9.8374	By MS/MS	By MS/MS
P61764	P61764	P61764	7	7	7		Syntaxin-binding protein 1	STXBP1	Homo sapiens	sp|P61764|STXB1_HUMAN Syntaxin-binding protein 1 OS=Homo sapiens OX=9606 GN=STXBP1 PE=1 SV=1	1	7	7	7	6	5	6	5	4	4	6	5	6	5	4	4	6	5	6	5	4	4	16.2	16.2	16.2	67.568	594	594	3.24	13	8	15	10	9	7	0	22.461	By MS/MS	By MS/MS
P61978	P61978	P61978	7	7	7		Heterogeneous nuclear ribonucleoprotein K	HNRNPK	Homo sapiens	sp|P61978|HNRPK_HUMAN Heterogeneous nuclear ribonucleoprotein K OS=Homo sapiens OX=9606 GN=HNRNPK PE=1 SV=1	1	7	7	7	7	6	6	6	6	6	7	6	6	6	6	6	7	6	6	6	6	6	22.9	22.9	22.9	50.976	463	463	3.45	22	17	19	20	18	19	0	76.591	By MS/MS	By MS/MS
P61981	P61981	P61981	4	2	2		14-3-3 protein gamma	YWHAG	Homo sapiens	sp|P61981|1433G_HUMAN 14-3-3 protein gamma OS=Homo sapiens OX=9606 GN=YWHAG PE=1 SV=2	1	4	2	2	4	4	4	4	4	4	2	2	2	2	2	2	2	2	2	2	2	2	20.6	13.4	13.4	28.302	247	247	3.5	6	6	6	6	6	6	0	121.44	By MS/MS	By MS/MS
P62081	P62081	P62081	8	8	8		40S ribosomal protein S7	RPS7	Homo sapiens	sp|P62081|RS7_HUMAN 40S ribosomal protein S7 OS=Homo sapiens OX=9606 GN=RPS7 PE=1 SV=1	1	8	8	8	7	7	7	8	8	7	7	7	7	8	8	7	7	7	7	8	8	7	52.1	52.1	52.1	22.127	194	194	3.65	18	20	20	26	24	22	0	49.95	By MS/MS	By MS/MS
P62241	P62241	P62241	1	1	1		40S ribosomal protein S8	RPS8	Homo sapiens	sp|P62241|RS8_HUMAN 40S ribosomal protein S8 OS=Homo sapiens OX=9606 GN=RPS8 PE=1 SV=2	1	1	1	1	1	0	0	0	0	0	1	0	0	0	0	0	1	0	0	0	0	0	6.2	6.2	6.2	24.205	208	208	1	2						0	6.2092	By MS/MS
P62244	P62244	P62244	1	1	1		40S ribosomal protein S15a	RPS15A	Homo sapiens	sp|P62244|RS15A_HUMAN 40S ribosomal protein S15a OS=Homo sapiens OX=9606 GN=RPS15A PE=1 SV=2	1	1	1	1	1	1	1	1	1	1	1	1	1	1	1	1	1	1	1	1	1	1	10.8	10.8	10.8	14.839	130	130	3.15	2	3	3	2	2	1	0	4.1027	By MS/MS	By MS/MS
Q29201	Q29201;P62249	Q29201;P62249	2;2	2;2	2;2		40S ribosomal protein S16	RPS16	Sus scrofa	sp|Q29201|RS16_PIG 40S ribosomal protein S16 OS=Sus scrofa OX=9823 GN=RPS16 PE=1 SV=4;sp|P62249|RS16_HUMAN 40S ribosomal protein S16 OS=Homo sapiens OX=9606 GN=RPS16 PE=1 SV=2	2	2	2	2	1	1	2	2	2	2	1	1	2	2	2	2	1	1	2	2	2	2	14.4	14.4	14.4	16.445	146	146;146	4	2	2	4	3	4	5	0	3.0477	By MS/MS	By matching
P62258	P62258	P62258	14	14	12		14-3-3 protein epsilon	YWHAE	Homo sapiens	sp|P62258|1433E_HUMAN 14-3-3 protein epsilon OS=Homo sapiens OX=9606 GN=YWHAE PE=1 SV=1	1	14	14	12	12	12	12	13	12	13	12	12	12	13	12	13	10	10	10	11	10	11	60	60	52.9	29.174	255	255	3.48	43	41	38	42	38	42	0	181.35	By MS/MS	By MS/MS
P62263	P62263	P62263	3	3	3		40S ribosomal protein S14	RPS14	Homo sapiens	sp|P62263|RS14_HUMAN 40S ribosomal protein S14 OS=Homo sapiens OX=9606 GN=RPS14 PE=1 SV=3	1	3	3	3	1	2	3	1	0	1	1	2	3	1	0	1	1	2	3	1	0	1	22.5	22.5	22.5	16.273	151	151	2.89	2	6	7	2		2	0	5.5715	By MS/MS	By MS/MS
Q6SA96	Q6SA96;P62266	Q6SA96;P62266	2;2	2;2	2;2		40S ribosomal protein S23	RPS23	Sus scrofa	sp|Q6SA96|RS23_PIG 40S ribosomal protein S23 OS=Sus scrofa OX=9823 GN=RPS23 PE=1 SV=3;sp|P62266|RS23_HUMAN 40S ribosomal protein S23 OS=Homo sapiens OX=9606 GN=RPS23 PE=1 SV=3	2	2	2	2	1	1	1	2	2	2	1	1	1	2	2	2	1	1	1	2	2	2	13.3	13.3	13.3	15.816	143	143;143	3.93	2	1	2	3	3	3	0	2.0226	By MS/MS	By MS/MS
P62272	P62272;P62269	P62272;P62269	6;6	6;6	6;6		40S ribosomal protein S18	RPS18	Sus scrofa	sp|P62272|RS18_PIG 40S ribosomal protein S18 OS=Sus scrofa OX=9823 GN=RPS18 PE=1 SV=3;sp|P62269|RS18_HUMAN 40S ribosomal protein S18 OS=Homo sapiens OX=9606 GN=RPS18 PE=1 SV=3	2	6	6	6	6	5	6	5	5	5	6	5	6	5	5	5	6	5	6	5	5	5	35.5	35.5	35.5	17.718	152	152;152	3.53	17	7	18	15	15	14	0	30.852	By MS/MS	By MS/MS
P62279	P62279;P62277	P62279;P62277	4;4	4;4	4;4		40S ribosomal protein S13 (Fragment)	RPS13	Sus scrofa	sp|P62279|RS13_PIG 40S ribosomal protein S13 (Fragment) OS=Sus scrofa OX=9823 GN=RPS13 PE=2 SV=2;sp|P62277|RS13_HUMAN 40S ribosomal protein S13 OS=Homo sapiens OX=9606 GN=RPS13 PE=1 SV=2	2	4	4	4	4	4	4	4	4	4	4	4	4	4	4	4	4	4	4	4	4	4	35.5	35.5	35.5	12.034	107	107;151	3.54	11	11	11	13	9	13	0	13.543	By MS/MS	By MS/MS
P62314	P62314	P62314	2	2	2		Small nuclear ribonucleoprotein Sm D1	SNRPD1	Homo sapiens	sp|P62314|SMD1_HUMAN Small nuclear ribonucleoprotein Sm D1 OS=Homo sapiens OX=9606 GN=SNRPD1 PE=1 SV=1	1	2	2	2	2	2	2	2	2	2	2	2	2	2	2	2	2	2	2	2	2	2	27.7	27.7	27.7	13.281	119	119	3.47	6	6	5	6	5	6	0	14.269	By MS/MS	By MS/MS
P62316	P62316;Q29329	P62316	8;2	8;2	8;2		Small nuclear ribonucleoprotein Sm D2	SNRPD2	Homo sapiens	sp|P62316|SMD2_HUMAN Small nuclear ribonucleoprotein Sm D2 OS=Homo sapiens OX=9606 GN=SNRPD2 PE=1 SV=1	2	8	8	8	7	8	7	6	5	5	7	8	7	6	5	5	7	8	7	6	5	5	61	61	61	13.527	118	118;50	3.3	14	18	18	16	10	12	0	84.613	By MS/MS	By MS/MS
P62318	P62318	P62318	3	3	3		Small nuclear ribonucleoprotein Sm D3	SNRPD3	Homo sapiens	sp|P62318|SMD3_HUMAN Small nuclear ribonucleoprotein Sm D3 OS=Homo sapiens OX=9606 GN=SNRPD3 PE=1 SV=1	1	3	3	3	3	3	3	3	3	2	3	3	3	3	3	2	3	3	3	3	3	2	20.6	20.6	20.6	13.916	126	126	3.06	9	6	7	5	3	5	0	5.2005	By MS/MS	By MS/MS
P62424	P62424;Q29375	P62424	3;1	3;1	3;1		60S ribosomal protein L7a	RPL7A	Homo sapiens	sp|P62424|RL7A_HUMAN 60S ribosomal protein L7a OS=Homo sapiens OX=9606 GN=RPL7A PE=1 SV=2	2	3	3	3	3	3	3	3	2	1	3	3	3	3	2	1	3	3	3	3	2	1	14.3	14.3	14.3	29.995	266	266;132	3.04	6	4	5	5	3	2	0	29.378	By MS/MS	By MS/MS
P62701	P62701	P62701	3	3	3		40S ribosomal protein S4, X isoform	RPS4X	Homo sapiens	sp|P62701|RS4X_HUMAN 40S ribosomal protein S4, X isoform OS=Homo sapiens OX=9606 GN=RPS4X PE=1 SV=2	1	3	3	3	1	2	2	2	2	2	1	2	2	2	2	2	1	2	2	2	2	2	13.7	13.7	13.7	29.597	263	263	3.75	1	3	5	5	3	3	0	3.762	By matching	By MS/MS
P62750	P62750	P62750	10	10	10		60S ribosomal protein L23a	RPL23A	Homo sapiens	sp|P62750|RL23A_HUMAN 60S ribosomal protein L23a OS=Homo sapiens OX=9606 GN=RPL23A PE=1 SV=1	1	10	10	10	9	10	10	9	10	9	9	10	10	9	10	9	9	10	10	9	10	9	44.2	44.2	44.2	17.695	156	156	3.49	30	35	30	32	27	34	0	67.233	By MS/MS	By MS/MS
P62802	P62802;P62805	P62802;P62805	10;10	10;10	10;10		Histone H4		Sus scrofa	sp|P62802|H4_PIG Histone H4 OS=Sus scrofa OX=9823 PE=1 SV=2;sp|P62805|H4_HUMAN Histone H4 OS=Homo sapiens OX=9606 GN=HIST1H4A PE=1 SV=2	2	10	10	10	9	9	9	10	10	10	9	9	9	10	10	10	9	9	9	10	10	10	60.2	60.2	60.2	11.367	103	103;103	3.67	59	68	66	71	80	79	0	107.79	By MS/MS	By MS/MS
Q06AU7	Q06AU7;Q52NJ2;Q9H0U4;Q92928;P62820	Q06AU7;Q52NJ2;Q9H0U4;Q92928;P62820	1;1;1;1;1	1;1;1;1;1	1;1;1;1;1		Ras-related protein Rab-1B	RAB1B	Sus scrofa	sp|Q06AU7|RAB1B_PIG Ras-related protein Rab-1B OS=Sus scrofa OX=9823 GN=RAB1B PE=2 SV=1;sp|Q52NJ2|RAB1A_PIG Ras-related protein Rab-1A OS=Sus scrofa OX=9823 GN=RAB1A PE=2 SV=3;sp|Q9H0U4|RAB1B_HUMAN Ras-related protein Rab-1B OS=Homo sapiens OX=9606 GN=RAB1	5	1	1	1	1	1	1	1	1	1	1	1	1	1	1	1	1	1	1	1	1	1	8	8	8	22.112	201	201;205;201;201;205	3.29	2	4	2	2	2	2	0	10.883	By MS/MS	By MS/MS
P62826	P62826	P62826	5	5	5		GTP-binding nuclear protein Ran	RAN	Homo sapiens	sp|P62826|RAN_HUMAN GTP-binding nuclear protein Ran OS=Homo sapiens OX=9606 GN=RAN PE=1 SV=3	1	5	5	5	4	3	4	5	5	5	4	3	4	5	5	5	4	3	4	5	5	5	27.3	27.3	27.3	24.423	216	216	3.54	15	6	11	13	12	12	0	32.394	By MS/MS	By matching
P62831	P62831;P62829	P62831;P62829	1;1	1;1	1;1		60S ribosomal protein L23	RPL23	Sus scrofa	sp|P62831|RL23_PIG 60S ribosomal protein L23 OS=Sus scrofa OX=9823 GN=RPL23 PE=1 SV=1;sp|P62829|RL23_HUMAN 60S ribosomal protein L23 OS=Homo sapiens OX=9606 GN=RPL23 PE=1 SV=1	2	1	1	1	1	1	1	1	1	1	1	1	1	1	1	1	1	1	1	1	1	1	14.3	14.3	14.3	14.865	140	140;140	3.38	1	2	1	2	1	1	0.0024272	1.5296	By matching	By MS/MS
P62844	P62844;P62841	P62844;P62841	2;2	2;2	2;2		40S ribosomal protein S15	RPS15	Sus scrofa	sp|P62844|RS15_PIG 40S ribosomal protein S15 OS=Sus scrofa OX=9823 GN=RPS15 PE=1 SV=2;sp|P62841|RS15_HUMAN 40S ribosomal protein S15 OS=Homo sapiens OX=9606 GN=RPS15 PE=1 SV=2	2	2	2	2	1	1	1	1	2	2	1	1	1	1	2	2	1	1	1	1	2	2	31.7	31.7	31.7	17.04	145	145;145	3.52	5	6	5	4	5	6	0	9.3619	By MS/MS	By MS/MS
P62847	P62847	P62847	2	2	2		40S ribosomal protein S24	RPS24	Homo sapiens	sp|P62847|RS24_HUMAN 40S ribosomal protein S24 OS=Homo sapiens OX=9606 GN=RPS24 PE=1 SV=1	1	2	2	2	2	2	2	2	2	2	2	2	2	2	2	2	2	2	2	2	2	2	20.3	20.3	20.3	15.423	133	133	3.54	5	5	3	5	5	5	0	14.03	By MS/MS	By MS/MS
Q6QAT1	Q6QAT1;P62857	Q6QAT1;P62857	1;1	1;1	1;1		40S ribosomal protein S28	RPS28	Sus scrofa	sp|Q6QAT1|RS28_PIG 40S ribosomal protein S28 OS=Sus scrofa OX=9823 GN=RPS28 PE=1 SV=2;sp|P62857|RS28_HUMAN 40S ribosomal protein S28 OS=Homo sapiens OX=9606 GN=RPS28 PE=1 SV=1	2	1	1	1	1	1	1	1	1	1	1	1	1	1	1	1	1	1	1	1	1	1	17.4	17.4	17.4	7.8409	69	69;69	3.8	1	2	1	2	2	2	0	16.153	By matching	By MS/MS
P62863	P62863;P62861	P62863;P62861	2;2	2;2	2;2		40S ribosomal protein S30	FAU	Sus scrofa	sp|P62863|RS30_PIG 40S ribosomal protein S30 OS=Sus scrofa OX=9823 GN=FAU PE=3 SV=1;sp|P62861|RS30_HUMAN 40S ribosomal protein S30 OS=Homo sapiens OX=9606 GN=FAU PE=1 SV=1	2	2	2	2	2	2	2	2	2	2	2	2	2	2	2	2	2	2	2	2	2	2	18.6	18.6	18.6	6.6478	59	59;59	3.51	10	11	12	12	8	12	0	10.475	By MS/MS	By MS/MS
P62873	P62873;Q9HAV0;P62879;P16520	P62873	9;2;2;1	9;2;2;1	9;2;2;1		Guanine nucleotide-binding protein G(I)/G(S)/G(T) subunit beta-1	GNB1	Homo sapiens	sp|P62873|GBB1_HUMAN Guanine nucleotide-binding protein G(I)/G(S)/G(T) subunit beta-1 OS=Homo sapiens OX=9606 GN=GNB1 PE=1 SV=3	4	9	9	9	6	5	9	8	8	7	6	5	9	8	8	7	6	5	9	8	8	7	34.4	34.4	34.4	37.377	340	340;340;340;340	3.4	16	12	23	15	17	11	0	106.06	By MS/MS	By MS/MS
P62888	P62888	P62888	2	2	2		60S ribosomal protein L30	RPL30	Homo sapiens	sp|P62888|RL30_HUMAN 60S ribosomal protein L30 OS=Homo sapiens OX=9606 GN=RPL30 PE=1 SV=2	1	2	2	2	2	2	2	2	2	2	2	2	2	2	2	2	2	2	2	2	2	2	24.3	24.3	24.3	12.784	115	115	3.52	4	4	3	4	4	4	0	14.802	By MS/MS	By MS/MS
P62901	P62901;P62899	P62901;P62899	3;3	3;3	3;3		60S ribosomal protein L31	RPL31	Sus scrofa	sp|P62901|RL31_PIG 60S ribosomal protein L31 OS=Sus scrofa OX=9823 GN=RPL31 PE=1 SV=1;sp|P62899|RL31_HUMAN 60S ribosomal protein L31 OS=Homo sapiens OX=9606 GN=RPL31 PE=1 SV=1	2	3	3	3	3	3	3	3	3	3	3	3	3	3	3	3	3	3	3	3	3	3	25.6	25.6	25.6	14.463	125	125;125	3.39	10	12	11	11	9	9	0	68.864	By MS/MS	By MS/MS
Q6QAT0	Q6QAT0;P62910	Q6QAT0;P62910	1;1	1;1	1;1		60S ribosomal protein L32	RPL32	Sus scrofa	sp|Q6QAT0|RL32_PIG 60S ribosomal protein L32 OS=Sus scrofa OX=9823 GN=RPL32 PE=1 SV=3;sp|P62910|RL32_HUMAN 60S ribosomal protein L32 OS=Homo sapiens OX=9606 GN=RPL32 PE=1 SV=2	2	1	1	1	1	0	0	0	0	1	1	0	0	0	0	1	1	0	0	0	0	1	7.4	7.4	7.4	15.86	135	135;135	3.5	1					1	0	2.1614	By MS/MS
P62936	P62936;P62937;P0DN26;A0A0B4J2A2;A0A075B767;A0A075B759;Q9Y536;F5H284;P0DN37;O43447;P45877;Q9UNP9	P62936;P62937	10;7;2;2;2;2;2;2;1;1;1;1	10;7;2;2;2;2;2;2;1;1;1;1	9;6;2;2;2;2;2;2;1;0;0;1		Peptidyl-prolyl cis-trans isomerase A	PPIA	Sus scrofa	sp|P62936|PPIA_PIG Peptidyl-prolyl cis-trans isomerase A OS=Sus scrofa OX=9823 GN=PPIA PE=1 SV=2;sp|P62937|PPIA_HUMAN Peptidyl-prolyl cis-trans isomerase A OS=Homo sapiens OX=9606 GN=PPIA PE=1 SV=2	12	10	10	9	9	10	10	9	10	9	9	10	10	9	10	9	9	9	9	9	9	8	62.8	62.8	59.1	17.869	164	164;165;164;164;164;164;164;164;164;177;212;301	3.61	30	35	35	38	38	37	0	69.029	By MS/MS	By MS/MS
P63104	P63104	P63104	10	8	8		14-3-3 protein zeta/delta	YWHAZ	Homo sapiens	sp|P63104|1433Z_HUMAN 14-3-3 protein zeta/delta OS=Homo sapiens OX=9606 GN=YWHAZ PE=1 SV=1	1	10	8	8	9	10	10	10	9	9	7	8	8	8	7	7	7	8	8	8	7	7	46.5	39.2	39.2	27.745	245	245	3.61	21	23	23	24	25	26	0	298.14	By MS/MS	By MS/MS
P63173	P63173	P63173	2	2	2		60S ribosomal protein L38	RPL38	Homo sapiens	sp|P63173|RL38_HUMAN 60S ribosomal protein L38 OS=Homo sapiens OX=9606 GN=RPL38 PE=1 SV=2	1	2	2	2	2	2	2	2	2	2	2	2	2	2	2	2	2	2	2	2	2	2	32.9	32.9	32.9	8.2178	70	70	3	7	9	5	4	2	5	0	8.0758	By MS/MS	By MS/MS
P63211	P63211;P61952	P63211	3;1	3;1	2;0		Guanine nucleotide-binding protein G(T) subunit gamma-T1	GNGT1	Homo sapiens	sp|P63211|GBG1_HUMAN Guanine nucleotide-binding protein G(T) subunit gamma-T1 OS=Homo sapiens OX=9606 GN=GNGT1 PE=1 SV=2	2	3	3	2	2	2	2	3	2	2	2	2	2	3	2	2	2	2	2	2	2	2	31.1	31.1	17.6	8.4958	74	74;73	3.55	6	9	8	12	6	8	0	63.265	By MS/MS	By MS/MS
Q9GZV4	Q9GZV4;Q6IS14;P63241	Q9GZV4;Q6IS14;P63241	1;1;1	1;1;1	1;1;1		Eukaryotic translation initiation factor 5A-2	EIF5A2	Homo sapiens	sp|Q9GZV4|IF5A2_HUMAN Eukaryotic translation initiation factor 5A-2 OS=Homo sapiens OX=9606 GN=EIF5A2 PE=1 SV=3;sp|Q6IS14|IF5AL_HUMAN Eukaryotic translation initiation factor 5A-1-like OS=Homo sapiens OX=9606 GN=EIF5AL1 PE=2 SV=2;sp|P63241|IF5A1_HUMAN Euka	3	1	1	1	1	1	1	1	1	1	1	1	1	1	1	1	1	1	1	1	1	1	7.8	7.8	7.8	16.793	153	153;154;154	3.25	4	3	2	1	4	2	0.0023923	1.4643	By MS/MS	By MS/MS
P63261	P63261;Q6QAQ1;P60709;Q6S8J3;A5A3E0;P0CG38;Q9BYX7;P0CG39	P63261;Q6QAQ1;P60709;Q6S8J3	11;10;10;6;5;4;2;2	11;10;10;6;5;4;2;2	5;4;4;1;0;0;0;0		Actin, cytoplasmic 2	ACTG1	Homo sapiens	sp|P63261|ACTG_HUMAN Actin, cytoplasmic 2 OS=Homo sapiens OX=9606 GN=ACTG1 PE=1 SV=1;sp|Q6QAQ1|ACTB_PIG Actin, cytoplasmic 1 OS=Sus scrofa OX=9823 GN=ACTB PE=1 SV=2;sp|P60709|ACTB_HUMAN Actin, cytoplasmic 1 OS=Homo sapiens OX=9606 GN=ACTB PE=1 SV=1;sp|Q6S8	8	11	11	5	9	7	11	8	5	5	9	7	11	8	5	5	4	3	5	5	3	3	39.5	39.5	23.7	41.792	375	375;375;375;1075;1075;1075;375;1038	3.15	21	19	31	17	11	13	0	67.168	By MS/MS	By MS/MS
P67809	P67809;Q9Y2T7;P16989	P67809;Q9Y2T7;P16989	3;2;2	3;2;2	3;2;2		Nuclease-sensitive element-binding protein 1	YBX1	Homo sapiens	sp|P67809|YBOX1_HUMAN Nuclease-sensitive element-binding protein 1 OS=Homo sapiens OX=9606 GN=YBX1 PE=1 SV=3;sp|Q9Y2T7|YBOX2_HUMAN Y-box-binding protein 2 OS=Homo sapiens OX=9606 GN=YBX2 PE=1 SV=2;sp|P16989|YBOX3_HUMAN Y-box-binding protein 3 OS=Homo sapie	3	3	3	3	1	3	1	1	1	1	1	3	1	1	1	1	1	3	1	1	1	1	17.6	17.6	17.6	35.924	324	324;364;372	3.28	2	6	3	2	2	3	0	31.535	By MS/MS	By MS/MS
P67872	P67872;P67870	P67872;P67870	1;1	1;1	1;1		Casein kinase II subunit beta	CSNK2B	Sus scrofa	sp|P67872|CSK2B_PIG Casein kinase II subunit beta OS=Sus scrofa OX=9823 GN=CSNK2B PE=2 SV=1;sp|P67870|CSK2B_HUMAN Casein kinase II subunit beta OS=Homo sapiens OX=9606 GN=CSNK2B PE=1 SV=1	2	1	1	1	0	0	1	1	1	1	0	0	1	1	1	1	0	0	1	1	1	1	7.4	7.4	7.4	24.942	215	215;215	4.43			2	2	1	2	0	4.7319
P68137	P68137;P68133;P68032;P63267;P62736	P68137;P68133;P68032;P63267;P62736	7;7;7;6;6	1;1;1;1;1	1;1;1;1;1		Actin, alpha skeletal muscle	ACTA1	Sus scrofa	sp|P68137|ACTS_PIG Actin, alpha skeletal muscle OS=Sus scrofa OX=9823 GN=ACTA1 PE=1 SV=1;sp|P68133|ACTS_HUMAN Actin, alpha skeletal muscle OS=Homo sapiens OX=9606 GN=ACTA1 PE=1 SV=1;sp|P68032|ACTC_HUMAN Actin, alpha cardiac muscle 1 OS=Homo sapiens OX=9606	5	7	1	1	6	5	7	4	3	3	1	1	1	1	1	1	1	1	1	1	1	1	19.9	4.2	4.2	42.051	377	377;377;377;376;377	3.5	4	4	7	7	4	4	0	2.0925	By MS/MS	By MS/MS
Q5VTE0	Q5VTE0;P68104	Q5VTE0;P68104	5;5	5;5	2;2		Putative elongation factor 1-alpha-like 3	EEF1A1P5	Homo sapiens	sp|Q5VTE0|EF1A3_HUMAN Putative elongation factor 1-alpha-like 3 OS=Homo sapiens OX=9606 GN=EEF1A1P5 PE=5 SV=1;sp|P68104|EF1A1_HUMAN Elongation factor 1-alpha 1 OS=Homo sapiens OX=9606 GN=EEF1A1 PE=1 SV=1	2	5	5	2	3	3	2	3	2	2	3	3	2	3	2	2	1	1	1	2	1	1	18.4	18.4	11.3	50.184	462	462;462	3.42	7	8	5	7	7	6	0	7.0514	By MS/MS	By MS/MS
Q2XVP4	Q2XVP4;P68363;P68366;Q9H853	Q2XVP4;P68363;P68366	15;15;11;1	15;15;11;1	1;1;1;0		Tubulin alpha-1B chain	TUBA1B	Sus scrofa	sp|Q2XVP4|TBA1B_PIG Tubulin alpha-1B chain OS=Sus scrofa OX=9823 GN=TUBA1B PE=1 SV=1;sp|P68363|TBA1B_HUMAN Tubulin alpha-1B chain OS=Homo sapiens OX=9606 GN=TUBA1B PE=1 SV=1;sp|P68366|TBA4A_HUMAN Tubulin alpha-4A chain OS=Homo sapiens OX=9606 GN=TUBA4A PE=	4	15	15	1	7	9	13	10	9	9	7	9	13	10	9	9	1	1	1	1	1	1	51	51	2.9	50.151	451	451;451;448;241	3.42	15	20	31	17	17	16	0	137.08	By MS/MS	By MS/MS
P68400	P68400;Q8NEV1	P68400;Q8NEV1	5;4	4;3	4;3		Casein kinase II subunit alpha	CSNK2A1	Homo sapiens	sp|P68400|CSK21_HUMAN Casein kinase II subunit alpha OS=Homo sapiens OX=9606 GN=CSNK2A1 PE=1 SV=1;sp|Q8NEV1|CSK23_HUMAN Casein kinase II subunit alpha 3 OS=Homo sapiens OX=9606 GN=CSNK2A3 PE=1 SV=2	2	5	4	4	4	3	4	4	4	4	3	2	4	4	4	4	3	2	4	4	4	4	16.4	14.8	14.8	45.143	391	391;391	4.05	5	2	7	9	8	10	0	8.1027	By MS/MS	By matching
P68402	P68402	P68402	2	2	2		Platelet-activating factor acetylhydrolase IB subunit beta	PAFAH1B2	Homo sapiens	sp|P68402|PA1B2_HUMAN Platelet-activating factor acetylhydrolase IB subunit beta OS=Homo sapiens OX=9606 GN=PAFAH1B2 PE=1 SV=1	1	2	2	2	2	2	2	2	2	2	2	2	2	2	2	2	2	2	2	2	2	2	12.2	12.2	12.2	25.569	229	229	3.47	4	6	6	5	4	5	0	9.611	By MS/MS	By MS/MS
P68431	P68431;Q16695;Q6NXT2	P68431;Q16695;Q6NXT2	5;4;3	1;0;0	1;0;0		Histone H3.1	HIST1H3A	Homo sapiens	sp|P68431|H31_HUMAN Histone H3.1 OS=Homo sapiens OX=9606 GN=HIST1H3A PE=1 SV=2;sp|Q16695|H31T_HUMAN Histone H3.1t OS=Homo sapiens OX=9606 GN=HIST3H3 PE=1 SV=3;sp|Q6NXT2|H3C_HUMAN Histone H3.3C OS=Homo sapiens OX=9606 GN=H3F3C PE=1 SV=3	3	5	1	1	4	5	4	4	4	4	1	1	1	1	1	1	1	1	1	1	1	1	44.9	23.5	23.5	15.404	136	136;136;135	3.67	4	5	5	5	5	6	0	19.801	By MS/MS	By MS/MS
P78371	P78371	P78371	4	4	4		T-complex protein 1 subunit beta	CCT2	Homo sapiens	sp|P78371|TCPB_HUMAN T-complex protein 1 subunit beta OS=Homo sapiens OX=9606 GN=CCT2 PE=1 SV=4	1	4	4	4	1	2	1	2	3	1	1	2	1	2	3	1	1	2	1	2	3	1	9.9	9.9	9.9	57.488	535	535	3.81	1	4	1	3	5	2	0	28.455	By matching	By MS/MS
P79260	P79260	P79260	20	20	18		S-arrestin	SAG	Sus scrofa	sp|P79260|ARRS_PIG S-arrestin OS=Sus scrofa OX=9823 GN=SAG PE=2 SV=1	1	20	20	18	13	15	14	17	19	18	13	15	14	17	19	18	12	14	12	15	17	16	69.4	69.4	65.7	45.102	405	405	3.8	39	43	36	45	74	53	0	258.76	By MS/MS	By MS/MS
P79303	P79303;Q16851	P79303;Q16851	7;7	7;7	7;7		UTP--glucose-1-phosphate uridylyltransferase	UGP2	Sus scrofa	sp|P79303|UGPA_PIG UTP--glucose-1-phosphate uridylyltransferase OS=Sus scrofa OX=9823 GN=UGP2 PE=2 SV=3;sp|Q16851|UGPA_HUMAN UTP--glucose-1-phosphate uridylyltransferase OS=Homo sapiens OX=9606 GN=UGP2 PE=1 SV=5	2	7	7	7	7	6	6	7	7	7	7	6	6	7	7	7	7	6	6	7	7	7	22.2	22.2	22.2	56.841	508	508;508	3.78	14	11	14	21	17	20	0	141.63	By MS/MS	By MS/MS
P79403	P79403	P79403	1	1	1		Neutral alpha-glucosidase AB	GANAB	Sus scrofa	sp|P79403|GANAB_PIG Neutral alpha-glucosidase AB OS=Sus scrofa OX=9823 GN=GANAB PE=1 SV=1	1	1	1	1	1	0	1	1	1	1	1	0	1	1	1	1	1	0	1	1	1	1	2.2	2.2	2.2	106.66	944	944	4.14	1		1	2	1	2	0.0024213	1.5277	By MS/MS
P80021	P80021;P25705	P80021;P25705	11;9	11;9	11;9		ATP synthase subunit alpha, mitochondrial	ATP5F1A	Sus scrofa	sp|P80021|ATPA_PIG ATP synthase subunit alpha, mitochondrial OS=Sus scrofa OX=9823 GN=ATP5F1A PE=1 SV=2;sp|P25705|ATPA_HUMAN ATP synthase subunit alpha, mitochondrial OS=Homo sapiens OX=9606 GN=ATP5F1A PE=1 SV=1	2	11	11	11	9	9	11	9	7	7	9	9	11	9	7	7	9	9	11	9	7	7	26.8	26.8	26.8	59.687	553	553;553	3.38	19	21	27	23	14	18	0	53.33	By MS/MS	By MS/MS
P80031	P80031	P80031	6	6	6		Glutathione S-transferase P	GSTP1	Sus scrofa	sp|P80031|GSTP1_PIG Glutathione S-transferase P OS=Sus scrofa OX=9823 GN=GSTP1 PE=1 SV=2	1	6	6	6	4	4	4	6	6	6	4	4	4	6	6	6	4	4	4	6	6	6	41.1	41.1	41.1	23.497	207	207	3.7	15	14	12	17	24	16	0	194.85	By MS/MS	By MS/MS
P80723	P80723	P80723	2	2	2		Brain acid soluble protein 1	BASP1	Homo sapiens	sp|P80723|BASP1_HUMAN Brain acid soluble protein 1 OS=Homo sapiens OX=9606 GN=BASP1 PE=1 SV=2	1	2	2	2	0	1	1	1	1	1	0	1	1	1	1	1	0	1	1	1	1	1	11.9	11.9	11.9	22.693	227	227	4.25		1	2	1	2	2	0	2.4377		By matching
P82460	P82460	P82460	3	3	3		Thioredoxin	TXN	Sus scrofa	sp|P82460|THIO_PIG Thioredoxin OS=Sus scrofa OX=9823 GN=TXN PE=1 SV=3	1	3	3	3	2	2	2	3	3	1	2	2	2	3	3	1	2	2	2	3	3	1	22.9	22.9	22.9	11.828	105	105	3.29	3	3	3	3	4	1	0	8.4854	By MS/MS	By MS/MS
P83731	P83731	P83731	3	3	3		60S ribosomal protein L24	RPL24	Homo sapiens	sp|P83731|RL24_HUMAN 60S ribosomal protein L24 OS=Homo sapiens OX=9606 GN=RPL24 PE=1 SV=1	1	3	3	3	3	3	3	3	3	3	3	3	3	3	3	3	3	3	3	3	3	3	19.1	19.1	19.1	17.779	157	157	3.65	10	8	10	12	10	12	0	19.123	By MS/MS	By MS/MS
Q13185	Q13185;P83916	Q13185;P83916	1;1	1;1	1;1		Chromobox protein homolog 3	CBX3	Homo sapiens	sp|Q13185|CBX3_HUMAN Chromobox protein homolog 3 OS=Homo sapiens OX=9606 GN=CBX3 PE=1 SV=4;sp|P83916|CBX1_HUMAN Chromobox protein homolog 1 OS=Homo sapiens OX=9606 GN=CBX1 PE=1 SV=1	2	1	1	1	1	1	1	1	1	1	1	1	1	1	1	1	1	1	1	1	1	1	8.7	8.7	8.7	20.811	183	183;185	3.55	1	2	3	2	1	2	0	3.9037	By MS/MS	By MS/MS
P84103	P84103;Q16629	P84103	3;1	3;1	3;1		Serine/arginine-rich splicing factor 3	SRSF3	Homo sapiens	sp|P84103|SRSF3_HUMAN Serine/arginine-rich splicing factor 3 OS=Homo sapiens OX=9606 GN=SRSF3 PE=1 SV=1	2	3	3	3	2	2	3	2	2	2	2	2	3	2	2	2	2	2	3	2	2	2	21.3	21.3	21.3	19.329	164	164;238	3.65	5	3	8	6	7	5	0	8.1381	By MS/MS	By MS/MS
Q71LE2	Q71LE2;P84243	Q71LE2;P84243	5;5	5;5	1;1		Histone H3.3	H3F3A	Sus scrofa	sp|Q71LE2|H33_PIG Histone H3.3 OS=Sus scrofa OX=9823 GN=H3F3A PE=2 SV=3;sp|P84243|H33_HUMAN Histone H3.3 OS=Homo sapiens OX=9606 GN=H3F3A PE=1 SV=2	2	5	5	1	4	5	4	4	4	4	4	5	4	4	4	4	1	1	1	1	1	1	44.9	44.9	23.5	15.328	136	136;136	3.27	26	28	27	19	18	21	0	56.677	By MS/MS	By MS/MS
Q00577	Q00577	Q00577	4	4	4		Transcriptional activator protein Pur-alpha	PURA	Homo sapiens	sp|Q00577|PURA_HUMAN Transcriptional activator protein Pur-alpha OS=Homo sapiens OX=9606 GN=PURA PE=1 SV=2	1	4	4	4	4	4	4	4	4	4	4	4	4	4	4	4	4	4	4	4	4	4	27	27	27	34.91	322	322	3.59	12	9	11	12	11	13	0	29.537	By MS/MS	By MS/MS
Q00610	Q00610;P53675	Q00610;P53675	2;1	2;1	2;1		Clathrin heavy chain 1	CLTC	Homo sapiens	sp|Q00610|CLH1_HUMAN Clathrin heavy chain 1 OS=Homo sapiens OX=9606 GN=CLTC PE=1 SV=5;sp|P53675|CLH2_HUMAN Clathrin heavy chain 2 OS=Homo sapiens OX=9606 GN=CLTCL1 PE=1 SV=2	2	2	2	2	0	1	2	1	0	0	0	1	2	1	0	0	0	1	2	1	0	0	1.9	1.9	1.9	191.61	1675	1675;1640	3.14		1	4	2			0	4.3975		By matching
Q01082	Q01082	Q01082	5	5	5		Spectrin beta chain, non-erythrocytic 1	SPTBN1	Homo sapiens	sp|Q01082|SPTB2_HUMAN Spectrin beta chain, non-erythrocytic 1 OS=Homo sapiens OX=9606 GN=SPTBN1 PE=1 SV=2	1	5	5	5	5	4	4	4	4	3	5	4	4	4	4	3	5	4	4	4	4	3	3.4	3.4	3.4	274.61	2364	2364	3.17	10	8	6	6	7	5	0	40.623	By MS/MS	By MS/MS
Q01105	Q01105;P0DME0	Q01105;P0DME0	7;4	7;4	7;4		Protein SET	SET	Homo sapiens	sp|Q01105|SET_HUMAN Protein SET OS=Homo sapiens OX=9606 GN=SET PE=1 SV=3;sp|P0DME0|SETLP_HUMAN Protein SETSIP OS=Homo sapiens OX=9606 GN=SETSIP PE=1 SV=1	2	7	7	7	5	5	5	6	5	4	5	5	5	6	5	4	5	5	5	6	5	4	33.8	33.8	33.8	33.488	290	290;302	3.4	13	9	9	11	11	9	0	110.61	By MS/MS	By MS/MS
Q06A98	Q06A98;Q01130	Q06A98;Q01130	1;1	1;1	1;1		Serine/arginine-rich splicing factor 2	SRSF2	Sus scrofa	sp|Q06A98|SRSF2_PIG Serine/arginine-rich splicing factor 2 OS=Sus scrofa OX=9823 GN=SRSF2 PE=2 SV=1;sp|Q01130|SRSF2_HUMAN Serine/arginine-rich splicing factor 2 OS=Homo sapiens OX=9606 GN=SRSF2 PE=1 SV=4	2	1	1	1	1	1	1	1	0	1	1	1	1	1	0	1	1	1	1	1	0	1	7.2	7.2	7.2	25.448	221	221;221	3.2	1	1	1	1		1	0.0023866	1.4461	By matching	By matching
Q01484	Q01484	Q01484	1	1	1		Ankyrin-2	ANK2	Homo sapiens	sp|Q01484|ANK2_HUMAN Ankyrin-2 OS=Homo sapiens OX=9606 GN=ANK2 PE=1 SV=4	1	1	1	1	0	0	0	0	1	1	0	0	0	0	1	1	0	0	0	0	1	1	0.4	0.4	0.4	433.71	3957	3957	5.33					2	1	0.006993	1.3414
Q04760	Q04760	Q04760	3	3	3		Lactoylglutathione lyase	GLO1	Homo sapiens	sp|Q04760|LGUL_HUMAN Lactoylglutathione lyase OS=Homo sapiens OX=9606 GN=GLO1 PE=1 SV=4	1	3	3	3	2	2	1	2	3	2	2	2	1	2	3	2	2	2	1	2	3	2	16.8	16.8	16.8	20.777	184	184	3.55	4	3	2	3	5	3	0	2.8562	By MS/MS	By MS/MS
Q04917	Q04917	Q04917	3	1	1		14-3-3 protein eta	YWHAH	Homo sapiens	sp|Q04917|1433F_HUMAN 14-3-3 protein eta OS=Homo sapiens OX=9606 GN=YWHAH PE=1 SV=4	1	3	1	1	3	3	3	3	3	3	1	1	1	1	1	1	1	1	1	1	1	1	13	5.7	5.7	28.218	246	246	3.22	2	1	2	2	1	1	0	17.06	By MS/MS	By matching
Q04967	Q04967;P34934	Q04967	7;2	1;0	0;0		Heat shock 70 kDa protein 6	HSPA6	Sus scrofa	sp|Q04967|HSP76_PIG Heat shock 70 kDa protein 6 OS=Sus scrofa OX=9823 GN=HSPA6 PE=1 SV=1	2	7	1	0	6	6	7	6	7	6	1	1	1	1	1	1	0	0	0	0	0	0	14	1.7	0	71.108	643	643;379	3.15	8	3	3	6	4	3	0	6.1447	By MS/MS	By MS/MS
Q05639	Q05639	Q05639	4	1	1		Elongation factor 1-alpha 2	EEF1A2	Homo sapiens	sp|Q05639|EF1A2_HUMAN Elongation factor 1-alpha 2 OS=Homo sapiens OX=9606 GN=EEF1A2 PE=1 SV=1	1	4	1	1	3	3	2	2	2	2	1	1	1	1	1	1	1	1	1	1	1	1	12.3	5.2	5.2	50.47	463	463	3.36	2	2	2	2	1	2	0	4.8535	By MS/MS	By MS/MS
Q64L94	Q64L94;Q06323	Q64L94;Q06323	1;1	1;1	1;1		Proteasome activator complex subunit 1	PSME1	Sus scrofa	sp|Q64L94|PSME1_PIG Proteasome activator complex subunit 1 OS=Sus scrofa OX=9823 GN=PSME1 PE=2 SV=1;sp|Q06323|PSME1_HUMAN Proteasome activator complex subunit 1 OS=Homo sapiens OX=9606 GN=PSME1 PE=1 SV=1	2	1	1	1	0	0	0	1	0	0	0	0	0	1	0	0	0	0	0	1	0	0	4.8	4.8	4.8	28.617	249	249;249	4				3			0	2.9507
Q06830	Q06830	Q06830	2	2	2		Peroxiredoxin-1	PRDX1	Homo sapiens	sp|Q06830|PRDX1_HUMAN Peroxiredoxin-1 OS=Homo sapiens OX=9606 GN=PRDX1 PE=1 SV=1	1	2	2	2	1	1	1	2	0	0	1	1	1	2	0	0	1	1	1	2	0	0	10.1	10.1	10.1	22.11	199	199	2.67	1	2	1	2			0	2.4683	By MS/MS	By MS/MS
Q95342	Q95342;Q07020	Q95342;Q07020	2;2	2;2	2;2		60S ribosomal protein L18	RPL18	Sus scrofa	sp|Q95342|RL18_PIG 60S ribosomal protein L18 OS=Sus scrofa OX=9823 GN=RPL18 PE=1 SV=4;sp|Q07020|RL18_HUMAN 60S ribosomal protein L18 OS=Homo sapiens OX=9606 GN=RPL18 PE=1 SV=2	2	2	2	2	2	2	2	2	2	2	2	2	2	2	2	2	2	2	2	2	2	2	13.3	13.3	13.3	22.304	195	195;188	3.83	3	3	4	3	7	4	0	10.51	By MS/MS	By MS/MS
Q07021	Q07021	Q07021	1	1	1		Complement component 1 Q subcomponent-binding protein, mitochondrial	C1QBP	Homo sapiens	sp|Q07021|C1QBP_HUMAN Complement component 1 Q subcomponent-binding protein, mitochondrial OS=Homo sapiens OX=9606 GN=C1QBP PE=1 SV=1	1	1	1	1	0	1	0	0	1	1	0	1	0	0	1	1	0	1	0	0	1	1	10.6	10.6	10.6	31.362	282	282	4.5		1			2	1	0	4.3542		By MS/MS
Q3YLA6	Q3YLA6;Q07955	Q3YLA6;Q07955	7;7	7;7	7;7		Serine/arginine-rich splicing factor 1	SRSF1	Sus scrofa	sp|Q3YLA6|SRSF1_PIG Serine/arginine-rich splicing factor 1 OS=Sus scrofa OX=9823 GN=SRSF1 PE=2 SV=3;sp|Q07955|SRSF1_HUMAN Serine/arginine-rich splicing factor 1 OS=Homo sapiens OX=9606 GN=SRSF1 PE=1 SV=2	2	7	7	7	5	6	6	5	7	6	5	6	6	5	7	6	5	6	6	5	7	6	26.2	26.2	26.2	27.744	248	248;248	3.9	7	11	11	11	15	16	0	12.407	By MS/MS	By MS/MS
Q12765	Q12765	Q12765	1	1	1		Secernin-1	SCRN1	Homo sapiens	sp|Q12765|SCRN1_HUMAN Secernin-1 OS=Homo sapiens OX=9606 GN=SCRN1 PE=1 SV=2	1	1	1	1	1	0	0	0	0	0	1	0	0	0	0	0	1	0	0	0	0	0	3.1	3.1	3.1	46.382	414	414	1	2						0.0070423	1.3617	By MS/MS
Q12904	Q12904	Q12904	1	1	1		Aminoacyl tRNA synthase complex-interacting multifunctional protein 1	AIMP1	Homo sapiens	sp|Q12904|AIMP1_HUMAN Aminoacyl tRNA synthase complex-interacting multifunctional protein 1 OS=Homo sapiens OX=9606 GN=AIMP1 PE=1 SV=2	1	1	1	1	1	1	1	1	1	1	1	1	1	1	1	1	1	1	1	1	1	1	3.8	3.8	3.8	34.352	312	312	3.36	2	3	3	2	2	2	0	6.4281	By MS/MS	By MS/MS
Q12905	Q12905	Q12905	1	1	1		Interleukin enhancer-binding factor 2	ILF2	Homo sapiens	sp|Q12905|ILF2_HUMAN Interleukin enhancer-binding factor 2 OS=Homo sapiens OX=9606 GN=ILF2 PE=1 SV=2	1	1	1	1	1	1	1	1	1	1	1	1	1	1	1	1	1	1	1	1	1	1	5.1	5.1	5.1	43.062	390	390	3.5	1	2	2	2	2	1	0	2.2258	By MS/MS	By matching
Q13045	Q13045	Q13045	1	1	1		Protein flightless-1 homolog	FLII	Homo sapiens	sp|Q13045|FLII_HUMAN Protein flightless-1 homolog OS=Homo sapiens OX=9606 GN=FLII PE=1 SV=2	1	1	1	1	1	1	1	1	1	1	1	1	1	1	1	1	1	1	1	1	1	1	0.9	0.9	0.9	144.75	1269	1269	3.7	1	2	1	3	1	2	0.0070588	1.3621	By matching	By matching
Q13162	Q13162	Q13162	1	1	1		Peroxiredoxin-4	PRDX4	Homo sapiens	sp|Q13162|PRDX4_HUMAN Peroxiredoxin-4 OS=Homo sapiens OX=9606 GN=PRDX4 PE=1 SV=1	1	1	1	1	1	1	1	1	1	1	1	1	1	1	1	1	1	1	1	1	1	1	4.1	4.1	4.1	30.54	271	271	3.5	2	2	2	2	2	2	0	2.296	By MS/MS	By MS/MS
Q13228	Q13228	Q13228	1	1	1		Methanethiol oxidase	SELENBP1	Homo sapiens	sp|Q13228|SBP1_HUMAN Methanethiol oxidase OS=Homo sapiens OX=9606 GN=SELENBP1 PE=1 SV=2	1	1	1	1	1	1	1	1	1	1	1	1	1	1	1	1	1	1	1	1	1	1	2.8	2.8	2.8	52.39	472	472	3.09	3	1	3	1	2	1	0.0089686	1.1637	By MS/MS	By MS/MS
Q13432	Q13432;A6NIH7	Q13432	3;1	3;1	3;1		Protein unc-119 homolog A	UNC119	Homo sapiens	sp|Q13432|U119A_HUMAN Protein unc-119 homolog A OS=Homo sapiens OX=9606 GN=UNC119 PE=1 SV=1	2	3	3	3	1	0	1	2	1	1	1	0	1	2	1	1	1	0	1	2	1	1	16.2	16.2	16.2	26.962	240	240;251	3.83	1		1	2	1	1	0	3.0735	By MS/MS
Q13526	Q13526	Q13526	1	1	1		Peptidyl-prolyl cis-trans isomerase NIMA-interacting 1	PIN1	Homo sapiens	sp|Q13526|PIN1_HUMAN Peptidyl-prolyl cis-trans isomerase NIMA-interacting 1 OS=Homo sapiens OX=9606 GN=PIN1 PE=1 SV=1	1	1	1	1	1	0	0	1	1	0	1	0	0	1	1	0	1	0	0	1	1	0	9.2	9.2	9.2	18.243	163	163	3.2	2			1	2		0	1.781	By MS/MS
Q95266	Q95266;Q13557	Q95266;Q13557	2;2	2;2	2;2		Calcium/calmodulin-dependent protein kinase type II subunit delta	CAMK2D	Sus scrofa	sp|Q95266|KCC2D_PIG Calcium/calmodulin-dependent protein kinase type II subunit delta OS=Sus scrofa OX=9823 GN=CAMK2D PE=2 SV=1;sp|Q13557|KCC2D_HUMAN Calcium/calmodulin-dependent protein kinase type II subunit delta OS=Homo sapiens OX=9606 GN=CAMK2D PE=1 S	2	2	2	2	1	2	2	2	2	2	1	2	2	2	2	2	1	2	2	2	2	2	5.6	5.6	5.6	56.389	499	499;499	3.79	1	3	2	3	2	3	0	6.4488	By matching	By MS/MS
Q13561	Q13561	Q13561	6	6	6		Dynactin subunit 2	DCTN2	Homo sapiens	sp|Q13561|DCTN2_HUMAN Dynactin subunit 2 OS=Homo sapiens OX=9606 GN=DCTN2 PE=1 SV=4	1	6	6	6	5	5	5	6	5	5	5	5	5	6	5	5	5	5	5	6	5	5	20.9	20.9	20.9	44.23	401	401	3.44	11	11	12	11	7	12	0	43.928	By MS/MS	By MS/MS
Q13813	Q13813	Q13813	12	12	12		Spectrin alpha chain, non-erythrocytic 1	SPTAN1	Homo sapiens	sp|Q13813|SPTN1_HUMAN Spectrin alpha chain, non-erythrocytic 1 OS=Homo sapiens OX=9606 GN=SPTAN1 PE=1 SV=3	1	12	12	12	11	11	12	12	12	9	11	11	12	12	12	9	11	11	12	12	12	9	7.4	7.4	7.4	284.54	2472	2472	3.3	27	21	21	23	23	15	0	90.1	By MS/MS	By MS/MS
Q13885	Q13885;Q9BVA1	Q13885;Q9BVA1	14;13	2;2	2;2		Tubulin beta-2A chain	TUBB2A	Homo sapiens	sp|Q13885|TBB2A_HUMAN Tubulin beta-2A chain OS=Homo sapiens OX=9606 GN=TUBB2A PE=1 SV=1;sp|Q9BVA1|TBB2B_HUMAN Tubulin beta-2B chain OS=Homo sapiens OX=9606 GN=TUBB2B PE=1 SV=1	2	14	2	2	7	7	14	9	6	5	0	0	2	0	0	0	0	0	2	0	0	0	49.9	5.4	5.4	49.906	445	445;445	3			5				0	4.0507	By matching	By matching
Q14011	Q14011	Q14011	1	1	1		Cold-inducible RNA-binding protein	CIRBP	Homo sapiens	sp|Q14011|CIRBP_HUMAN Cold-inducible RNA-binding protein OS=Homo sapiens OX=9606 GN=CIRBP PE=1 SV=1	1	1	1	1	1	1	1	1	1	1	1	1	1	1	1	1	1	1	1	1	1	1	12.2	12.2	12.2	18.648	172	172	3.88	1	1	1	2	1	2	0	5.0826	By matching	By MS/MS
Q14028	Q14028	Q14028	1	1	1		Cyclic nucleotide-gated cation channel beta-1	CNGB1	Homo sapiens	sp|Q14028|CNGB1_HUMAN Cyclic nucleotide-gated cation channel beta-1 OS=Homo sapiens OX=9606 GN=CNGB1 PE=1 SV=2	1	1	1	1	0	1	1	0	1	0	0	1	1	0	1	0	0	1	1	0	1	0	0.8	0.8	0.8	139.68	1251	1251	3		2	1		1		0.0024096	1.5175		By MS/MS
Q14103	Q14103;O14979	Q14103	4;1	4;1	4;1		Heterogeneous nuclear ribonucleoprotein D0	HNRNPD	Homo sapiens	sp|Q14103|HNRPD_HUMAN Heterogeneous nuclear ribonucleoprotein D0 OS=Homo sapiens OX=9606 GN=HNRNPD PE=1 SV=1	2	4	4	4	4	4	4	4	3	3	4	4	4	4	3	3	4	4	4	4	3	3	11.3	11.3	11.3	38.434	355	355;420	3.2	10	8	8	7	6	6	0	14.287	By MS/MS	By MS/MS
Q14194	Q14194;Q14195;Q14117	Q14194;Q14195	4;2;1	2;1;1	2;1;1		Dihydropyrimidinase-related protein 1	CRMP1	Homo sapiens	sp|Q14194|DPYL1_HUMAN Dihydropyrimidinase-related protein 1 OS=Homo sapiens OX=9606 GN=CRMP1 PE=1 SV=1;sp|Q14195|DPYL3_HUMAN Dihydropyrimidinase-related protein 3 OS=Homo sapiens OX=9606 GN=DPYSL3 PE=1 SV=1	3	4	2	2	4	4	4	4	4	4	2	2	2	2	2	2	2	2	2	2	2	2	9.1	4	4	62.183	572	572;570;519	3.55	4	3	4	3	4	4	0	4.9537	By MS/MS	By matching
Q14520	Q14520	Q14520	1	1	1		Hyaluronan-binding protein 2	HABP2	Homo sapiens	sp|Q14520|HABP2_HUMAN Hyaluronan-binding protein 2 OS=Homo sapiens OX=9606 GN=HABP2 PE=1 SV=1	1	1	1	1	1	1	1	1	1	1	1	1	1	1	1	1	1	1	1	1	1	1	3.4	3.4	3.4	62.671	560	560	3.18	2	3	2	1	1	2	0.0024038	1.4921	By MS/MS	By MS/MS
Q15019	Q15019	Q15019	4	4	4		Septin-2	2002-09-01	Homo sapiens	sp|Q15019|SEPT2_HUMAN Septin-2 OS=Homo sapiens OX=9606 GN=SEPT2 PE=1 SV=1	1	4	4	4	3	2	1	3	2	2	3	2	1	3	2	2	3	2	1	3	2	2	18.8	18.8	18.8	41.487	361	361	3.75	5	2	2	5	5	5	0	27.04	By MS/MS	By matching
Q15084	Q15084	Q15084	4	4	4		Protein disulfide-isomerase A6	PDIA6	Homo sapiens	sp|Q15084|PDIA6_HUMAN Protein disulfide-isomerase A6 OS=Homo sapiens OX=9606 GN=PDIA6 PE=1 SV=1	1	4	4	4	3	2	3	3	3	3	3	2	3	3	3	3	3	2	3	3	3	3	11.6	11.6	11.6	48.121	440	440	3.52	6	3	6	6	5	5	0	18.83	By MS/MS	By MS/MS
Q15102	Q15102	Q15102	1	1	1		Platelet-activating factor acetylhydrolase IB subunit gamma	PAFAH1B3	Homo sapiens	sp|Q15102|PA1B3_HUMAN Platelet-activating factor acetylhydrolase IB subunit gamma OS=Homo sapiens OX=9606 GN=PAFAH1B3 PE=1 SV=1	1	1	1	1	1	1	1	1	1	1	1	1	1	1	1	1	1	1	1	1	1	1	3.9	3.9	3.9	25.734	231	231	3.69	2	2	2	2	2	3	0	2.5399	By MS/MS	By MS/MS
Q15121	Q15121	Q15121	3	3	3		Astrocytic phosphoprotein PEA-15	PEA15	Homo sapiens	sp|Q15121|PEA15_HUMAN Astrocytic phosphoprotein PEA-15 OS=Homo sapiens OX=9606 GN=PEA15 PE=1 SV=2	1	3	3	3	2	3	3	3	3	3	2	3	3	3	3	3	2	3	3	3	3	3	27.7	27.7	27.7	15.04	130	130	3.27	8	9	9	8	4	7	0	8.7312	By MS/MS	By MS/MS
Q15181	Q15181	Q15181	3	3	3		Inorganic pyrophosphatase	PPA1	Homo sapiens	sp|Q15181|IPYR_HUMAN Inorganic pyrophosphatase OS=Homo sapiens OX=9606 GN=PPA1 PE=1 SV=2	1	3	3	3	3	3	3	3	3	3	3	3	3	3	3	3	3	3	3	3	3	3	15.6	15.6	15.6	32.66	289	289	3.24	7	7	5	6	4	5	0	3.4918	By MS/MS	By MS/MS
Q15185	Q15185	Q15185	3	3	3		Prostaglandin E synthase 3	PTGES3	Homo sapiens	sp|Q15185|TEBP_HUMAN Prostaglandin E synthase 3 OS=Homo sapiens OX=9606 GN=PTGES3 PE=1 SV=1	1	3	3	3	3	3	3	2	3	3	3	3	3	2	3	3	3	3	3	2	3	3	26.2	26.2	26.2	18.697	160	160	3.42	5	4	5	4	3	5	0	8.0909	By MS/MS	By matching
Q15287	Q15287	Q15287	1	1	1		RNA-binding protein with serine-rich domain 1	RNPS1	Homo sapiens	sp|Q15287|RNPS1_HUMAN RNA-binding protein with serine-rich domain 1 OS=Homo sapiens OX=9606 GN=RNPS1 PE=1 SV=1	1	1	1	1	1	1	1	1	1	1	1	1	1	1	1	1	1	1	1	1	1	1	4.9	4.9	4.9	34.208	305	305	3.17	3	2	2	2	1	2	0	16.697	By MS/MS	By MS/MS
Q15293	Q15293	Q15293	5	5	5		Reticulocalbin-1	RCN1	Homo sapiens	sp|Q15293|RCN1_HUMAN Reticulocalbin-1 OS=Homo sapiens OX=9606 GN=RCN1 PE=1 SV=1	1	5	5	5	5	4	4	5	5	5	5	4	4	5	5	5	5	4	4	5	5	5	17.8	17.8	17.8	38.89	331	331	3.44	13	8	10	11	10	10	0	63.462	By MS/MS	By MS/MS
Q15370	Q15370	Q15370	3	3	3		Elongin-B	ELOB	Homo sapiens	sp|Q15370|ELOB_HUMAN Elongin-B OS=Homo sapiens OX=9606 GN=ELOB PE=1 SV=1	1	3	3	3	1	2	1	2	1	1	1	2	1	2	1	1	1	2	1	2	1	1	31.4	31.4	31.4	13.133	118	118	3.3	1	3	1	3	1	1	0	4.7754	By matching	By MS/MS
Q15643	Q15643	Q15643	2	2	2		Thyroid receptor-interacting protein 11	TRIP11	Homo sapiens	sp|Q15643|TRIPB_HUMAN Thyroid receptor-interacting protein 11 OS=Homo sapiens OX=9606 GN=TRIP11 PE=1 SV=3	1	2	2	2	0	0	1	0	1	1	0	0	1	0	1	1	0	0	1	0	1	1	1.3	1.3	1.3	227.58	1979	1979	4.67			1		1	1	0.0070258	1.361
Q15907	Q15907;Q52NJ1;P62491	Q15907;Q52NJ1;P62491	6;4;4	6;4;4	6;4;4		Ras-related protein Rab-11B	RAB11B	Homo sapiens	sp|Q15907|RB11B_HUMAN Ras-related protein Rab-11B OS=Homo sapiens OX=9606 GN=RAB11B PE=1 SV=4;sp|Q52NJ1|RB11A_PIG Ras-related protein Rab-11A OS=Sus scrofa OX=9823 GN=RAB11A PE=2 SV=3;sp|P62491|RB11A_HUMAN Ras-related protein Rab-11A OS=Homo sapiens OX=960	3	6	6	6	5	4	4	4	3	3	5	4	4	4	3	3	5	4	4	4	3	3	35.3	35.3	35.3	24.488	218	218;216;216	3.12	11	7	8	6	5	6	0	74.171	By MS/MS	By MS/MS
Q16143	Q16143;P37840	Q16143	5;2	5;2	3;0		Beta-synuclein	SNCB	Homo sapiens	sp|Q16143|SYUB_HUMAN Beta-synuclein OS=Homo sapiens OX=9606 GN=SNCB PE=1 SV=1	2	5	5	3	4	5	5	4	5	5	4	5	5	4	5	5	3	3	3	3	3	3	43.3	43.3	29.9	14.288	134	134;140	3.35	18	18	18	13	15	15	0	82.776	By MS/MS	By MS/MS
Q16181	Q16181;Q6ZU15	Q16181	3;1	3;1	3;1		Septin-7	2007-09-01	Homo sapiens	sp|Q16181|SEPT7_HUMAN Septin-7 OS=Homo sapiens OX=9606 GN=SEPT7 PE=1 SV=2	2	3	3	3	2	3	3	3	3	3	2	3	3	3	3	3	2	3	3	3	3	3	11.2	11.2	11.2	50.679	437	437;432	3.86	4	6	7	10	9	8	0	32.876	By MS/MS	By MS/MS
Q16555	Q16555	Q16555	13	13	11		Dihydropyrimidinase-related protein 2	DPYSL2	Homo sapiens	sp|Q16555|DPYL2_HUMAN Dihydropyrimidinase-related protein 2 OS=Homo sapiens OX=9606 GN=DPYSL2 PE=1 SV=1	1	13	13	11	13	11	13	12	12	10	13	11	13	12	12	10	11	9	11	10	10	8	36.5	36.5	31.5	62.293	572	572	3.47	34	19	35	29	26	29	0	60.864	By MS/MS	By MS/MS
Q9BDP9	Q9BDP9;Q16568	Q9BDP9;Q16568	1;1	1;1	1;1		Cocaine- and amphetamine-regulated transcript protein (Fragment)	CARTPT	Sus scrofa	sp|Q9BDP9|CART_PIG Cocaine- and amphetamine-regulated transcript protein (Fragment) OS=Sus scrofa OX=9823 GN=CARTPT PE=2 SV=1;sp|Q16568|CART_HUMAN Cocaine- and amphetamine-regulated transcript protein OS=Homo sapiens OX=9606 GN=CARTPT PE=1 SV=1	2	1	1	1	1	1	1	1	1	1	1	1	1	1	1	1	1	1	1	1	1	1	16.7	16.7	16.7	7.4508	66	66;116	3.36	2	2	2	2	1	2	0	16.162	By MS/MS	By MS/MS
Q16774	Q16774	Q16774	5	1	1		Guanylate kinase	GUK1	Homo sapiens	sp|Q16774|KGUA_HUMAN Guanylate kinase OS=Homo sapiens OX=9606 GN=GUK1 PE=1 SV=2	1	5	1	1	4	4	5	4	4	4	1	0	1	0	0	0	1	0	1	0	0	0	29.9	8.1	8.1	21.725	197	197	1.67	2		1				0	5.2556	By MS/MS	By matching
Q16777	Q16777;Q6FI13	Q16777;Q6FI13	9;9	2;2	2;2		Histone H2A type 2-C	HIST2H2AC	Homo sapiens	sp|Q16777|H2A2C_HUMAN Histone H2A type 2-C OS=Homo sapiens OX=9606 GN=HIST2H2AC PE=1 SV=4;sp|Q6FI13|H2A2A_HUMAN Histone H2A type 2-A OS=Homo sapiens OX=9606 GN=HIST2H2AA3 PE=1 SV=3	2	9	2	2	7	8	7	6	7	7	2	2	2	2	2	2	2	2	2	2	2	2	66.7	25.6	25.6	13.988	129	129;130	3.55	16	17	16	16	17	18	0	47.265	By MS/MS	By MS/MS
Q16864	Q16864	Q16864	1	1	1		V-type proton ATPase subunit F	ATP6V1F	Homo sapiens	sp|Q16864|VATF_HUMAN V-type proton ATPase subunit F OS=Homo sapiens OX=9606 GN=ATP6V1F PE=1 SV=2	1	1	1	1	1	1	1	1	1	1	1	1	1	1	1	1	1	1	1	1	1	1	10.1	10.1	10.1	13.37	119	119	3.67	3	2	2	2	2	4	0	32.779	By MS/MS	By MS/MS
Q19PY3	Q19PY3;Q9Y3I0	Q19PY3;Q9Y3I0	3;3	3;3	3;3		tRNA-splicing ligase RtcB homolog	RTCB	Sus scrofa	sp|Q19PY3|RTCB_PIG tRNA-splicing ligase RtcB homolog OS=Sus scrofa OX=9823 GN=RTCB PE=2 SV=1;sp|Q9Y3I0|RTCB_HUMAN tRNA-splicing ligase RtcB homolog OS=Homo sapiens OX=9606 GN=RTCB PE=1 SV=1	2	3	3	3	3	3	3	3	3	3	3	3	3	3	3	3	3	3	3	3	3	3	8.7	8.7	8.7	55.238	505	505;505	3.6	7	7	8	9	8	8	0	2.9618	By MS/MS	By MS/MS
Q29315	Q29315	Q29315	3	1	1		60S acidic ribosomal protein P2	RPLP2	Sus scrofa	sp|Q29315|RLA2_PIG 60S acidic ribosomal protein P2 OS=Sus scrofa OX=9823 GN=RPLP2 PE=3 SV=1	1	3	1	1	2	2	2	2	3	2	1	1	1	1	1	1	1	1	1	1	1	1	41.7	16.5	16.5	11.294	115	115	3.58	2	2	2	2	1	3	0	6.3947	By MS/MS	By MS/MS
Q29371	Q29371	Q29371	9	9	4		Triosephosphate isomerase	TPI1	Sus scrofa	sp|Q29371|TPIS_PIG Triosephosphate isomerase OS=Sus scrofa OX=9823 GN=TPI1 PE=2 SV=4	1	9	9	4	8	7	8	8	9	9	8	7	8	8	9	9	4	4	4	4	4	4	45.2	45.2	19.8	26.729	248	248	3.61	26	23	27	27	32	28	0	119.15	By MS/MS	By MS/MS
Q29577	Q29577	Q29577	13	12	2		Creatine kinase U-type, mitochondrial	CKMT1	Sus scrofa	sp|Q29577|KCRU_PIG Creatine kinase U-type, mitochondrial OS=Sus scrofa OX=9823 GN=CKMT1 PE=2 SV=2	1	13	12	2	11	11	10	9	11	11	11	10	9	9	10	10	2	2	2	2	2	2	44.2	42.8	5.3	46.949	416	416	3.5	39	31	37	35	37	36	0	301.08	By MS/MS	By MS/MS
Q29594	Q29594;P12277;Q5XLD3;P06732	Q29594;P12277	23;13;1;1	23;13;1;1	22;12;1;1		Creatine kinase B-type	CKB	Sus scrofa	sp|Q29594|KCRB_PIG Creatine kinase B-type OS=Sus scrofa OX=9823 GN=CKB PE=2 SV=2;sp|P12277|KCRB_HUMAN Creatine kinase B-type OS=Homo sapiens OX=9606 GN=CKB PE=1 SV=1	4	23	23	22	22	21	22	21	22	23	22	21	22	21	22	23	22	20	21	21	21	22	74.3	74.3	72.7	42.657	381	381;381;381;381	3.53	149	134	134	157	142	150	0	323.31	By MS/MS	By MS/MS
Q2EN81	Q2EN81;P48047	Q2EN81	10;2	10;2	10;2		ATP synthase subunit O, mitochondrial	ATP5PO	Sus scrofa	sp|Q2EN81|ATPO_PIG ATP synthase subunit O, mitochondrial OS=Sus scrofa OX=9823 GN=ATP5PO PE=1 SV=1	2	10	10	10	9	10	10	9	9	9	9	10	10	9	9	9	9	10	10	9	9	9	58.7	58.7	58.7	23.369	213	213;213	3.48	42	49	43	37	42	45	0	116.19	By MS/MS	By MS/MS
Q2HYU2	Q2HYU2;P08237	Q2HYU2	4;1	4;1	4;1		ATP-dependent 6-phosphofructokinase, muscle type	PFKM	Sus scrofa	sp|Q2HYU2|PFKAM_PIG ATP-dependent 6-phosphofructokinase, muscle type OS=Sus scrofa OX=9823 GN=PFKM PE=2 SV=1	2	4	4	4	3	2	4	3	3	2	3	2	4	3	3	2	3	2	4	3	3	2	7.8	7.8	7.8	85.326	780	780;780	3.32	5	3	6	4	4	3	0	25.617	By MS/MS	By matching
Q2XQV4	Q2XQV4;P05091;P00352;P47895;O94788	Q2XQV4	15;7;2;1;1	15;7;2;1;1	14;6;1;0;0		Aldehyde dehydrogenase, mitochondrial	ALDH2	Sus scrofa	sp|Q2XQV4|ALDH2_PIG Aldehyde dehydrogenase, mitochondrial OS=Sus scrofa OX=9823 GN=ALDH2 PE=2 SV=1	5	15	15	14	13	13	13	14	13	12	13	13	13	14	13	12	13	13	13	14	12	11	36.1	36.1	34.5	56.92	521	521;517;501;512;518	3.62	25	25	24	32	32	27	0	93.997	By MS/MS	By MS/MS
Q2YGT9	Q2YGT9;Q02878	Q2YGT9;Q02878	4;2	4;2	4;2		60S ribosomal protein L6	RPL6	Sus scrofa	sp|Q2YGT9|RL6_PIG 60S ribosomal protein L6 OS=Sus scrofa OX=9823 GN=RPL6 PE=1 SV=3;sp|Q02878|RL6_HUMAN 60S ribosomal protein L6 OS=Homo sapiens OX=9606 GN=RPL6 PE=1 SV=3	2	4	4	4	4	3	4	4	4	4	4	3	4	4	4	4	4	3	4	4	4	4	14.8	14.8	14.8	32.19	284	284;288	3.76	8	3	8	8	9	9	0	15.877	By MS/MS	By matching
Q3I5G7	Q3I5G7	Q3I5G7	4	2	2		Alpha-synuclein	SNCA	Sus scrofa	sp|Q3I5G7|SYUA_PIG Alpha-synuclein OS=Sus scrofa OX=9823 GN=SNCA PE=2 SV=1	1	4	2	2	3	4	4	3	4	4	2	2	2	2	2	2	2	2	2	2	2	2	28.6	15.7	15.7	14.52	140	140	3.3	3	5	3	4	2	3	0	5.1962	By MS/MS	By MS/MS
Q45FY6	Q45FY6;P00492;Q9NRG1	Q45FY6;P00492	8;5;1	8;5;1	8;5;1		Hypoxanthine-guanine phosphoribosyltransferase	HPRT1	Sus scrofa	sp|Q45FY6|HPRT_PIG Hypoxanthine-guanine phosphoribosyltransferase OS=Sus scrofa OX=9823 GN=HPRT1 PE=2 SV=3;sp|P00492|HPRT_HUMAN Hypoxanthine-guanine phosphoribosyltransferase OS=Homo sapiens OX=9606 GN=HPRT1 PE=1 SV=2	3	8	8	8	6	7	7	8	8	8	6	7	7	8	8	8	6	7	7	8	8	8	50.5	50.5	50.5	24.555	218	218;218;225	3.55	18	15	19	23	17	18	0	78.539	By MS/MS	By MS/MS
Q49I35	Q49I35;P09382	Q49I35	7;2	7;2	7;2		Galectin-1	LGALS1	Sus scrofa	sp|Q49I35|LEG1_PIG Galectin-1 OS=Sus scrofa OX=9823 GN=LGALS1 PE=2 SV=3	2	7	7	7	6	4	4	5	7	7	6	4	4	5	7	7	6	4	4	5	7	7	74.8	74.8	74.8	14.694	135	135;135	3.69	17	17	17	17	23	22	0	61.551	By MS/MS	By MS/MS
Q4G0F5	Q4G0F5	Q4G0F5	3	2	2		Vacuolar protein sorting-associated protein 26B	VPS26B	Homo sapiens	sp|Q4G0F5|VP26B_HUMAN Vacuolar protein sorting-associated protein 26B OS=Homo sapiens OX=9606 GN=VPS26B PE=1 SV=2	1	3	2	2	2	2	2	3	2	2	2	2	2	2	2	2	2	2	2	2	2	2	9.8	7.7	7.7	39.154	336	336	3.31	6	2	6	5	4	3	0	5.2959	By MS/MS	By MS/MS
Q562R1	Q562R1	Q562R1	2	1	1		Beta-actin-like protein 2	ACTBL2	Homo sapiens	sp|Q562R1|ACTBL_HUMAN Beta-actin-like protein 2 OS=Homo sapiens OX=9606 GN=ACTBL2 PE=1 SV=2	1	2	1	1	2	2	2	2	2	2	1	1	1	1	1	1	1	1	1	1	1	1	9	4.8	4.8	42.003	376	376	3.25	1	2	2	1	1	1	0	2.3179	By MS/MS	By MS/MS
Q5FZP5	Q5FZP5	Q5FZP5	1	1	1		Secretogranin-2	SCG2	Sus scrofa	sp|Q5FZP5|SCG2_PIG Secretogranin-2 OS=Sus scrofa OX=9823 GN=SCG2 PE=2 SV=1	1	1	1	1	1	0	0	0	0	0	1	0	0	0	0	0	1	0	0	0	0	0	3.1	3.1	3.1	70.998	616	616	1	1						0.0069284	1.3012	By MS/MS
Q5G6V9	Q5G6V9;Q9Y281	Q5G6V9;Q9Y281	3;3	1;1	1;1		Cofilin-2	CFL2	Sus scrofa	sp|Q5G6V9|COF2_PIG Cofilin-2 OS=Sus scrofa OX=9823 GN=CFL2 PE=2 SV=4;sp|Q9Y281|COF2_HUMAN Cofilin-2 OS=Homo sapiens OX=9606 GN=CFL2 PE=1 SV=1	2	3	1	1	2	2	2	2	3	2	1	1	1	1	1	1	1	1	1	1	1	1	28.9	12	12	18.736	166	166;166	3.38	1	2	1	2	1	1	0	6.2126	By MS/MS	By MS/MS
Q5S1S4	Q5S1S4	Q5S1S4	5	5	5		Carbonic anhydrase 3	CA3	Sus scrofa	sp|Q5S1S4|CAH3_PIG Carbonic anhydrase 3 OS=Sus scrofa OX=9823 GN=CA3 PE=2 SV=3	1	5	5	5	4	3	4	4	3	3	4	3	4	4	3	3	4	3	4	4	3	3	28.8	28.8	28.8	29.411	260	260	3.46	9	5	6	7	7	7	0	18.805	By MS/MS	By matching
Q5S1U1	Q5S1U1;P04792	Q5S1U1	13;4	13;4	12;4		Heat shock protein beta-1	HSPB1	Sus scrofa	sp|Q5S1U1|HSPB1_PIG Heat shock protein beta-1 OS=Sus scrofa OX=9823 GN=HSPB1 PE=2 SV=1	2	13	13	12	10	11	11	10	11	12	10	11	11	10	11	12	9	10	10	9	10	11	72.9	72.9	68.6	22.941	207	207;205	3.58	24	32	28	32	28	31	0	107.08	By MS/MS	By MS/MS
Q5S3G4	Q5S3G4	Q5S3G4	4	4	4		Cytochrome c oxidase subunit 5B, mitochondrial	COX5B	Sus scrofa	sp|Q5S3G4|COX5B_PIG Cytochrome c oxidase subunit 5B, mitochondrial OS=Sus scrofa OX=9823 GN=COX5B PE=2 SV=1	1	4	4	4	3	4	3	4	3	3	3	4	3	4	3	3	3	4	3	4	3	3	34.1	34.1	34.1	13.783	129	129	3.29	6	7	5	9	4	4	0	5.8711	By MS/MS	By MS/MS
Q5SSJ5	Q5SSJ5	Q5SSJ5	6	6	6		Heterochromatin protein 1-binding protein 3	HP1BP3	Homo sapiens	sp|Q5SSJ5|HP1B3_HUMAN Heterochromatin protein 1-binding protein 3 OS=Homo sapiens OX=9606 GN=HP1BP3 PE=1 SV=1	1	6	6	6	4	5	6	4	1	2	4	5	6	4	1	2	4	5	6	4	1	2	10.7	10.7	10.7	61.206	553	553	3.22	6	7	10	6	3	5	0	11.121	By MS/MS	By MS/MS
Q6S4N2	Q6S4N2;P0DMV9;P0DMV8;P34930	Q6S4N2;P0DMV9;P0DMV8;P34930	11;9;9;7	9;7;7;6	4;2;2;2		Heat shock 70 kDa protein 1B	HSPA1B	Sus scrofa	sp|Q6S4N2|HS71B_PIG Heat shock 70 kDa protein 1B OS=Sus scrofa OX=9823 GN=HSPA1B PE=2 SV=1;sp|P0DMV9|HS71B_HUMAN Heat shock 70 kDa protein 1B OS=Homo sapiens OX=9606 GN=HSPA1B PE=1 SV=1;sp|P0DMV8|HS71A_HUMAN Heat shock 70 kDa protein 1A OS=Homo sapiens OX=	4	11	9	4	9	9	10	8	10	6	8	7	8	7	8	4	3	3	3	2	3	1	26.2	23.1	13.6	70.097	641	641;641;641;641	3.29	15	13	14	12	13	9	0	41.229	By MS/MS	By MS/MS
Q6SEG5	Q6SEG5;P09936	Q6SEG5	5;2	5;2	5;2		Ubiquitin carboxyl-terminal hydrolase isozyme L1	UCHL1	Sus scrofa	sp|Q6SEG5|UCHL1_PIG Ubiquitin carboxyl-terminal hydrolase isozyme L1 OS=Sus scrofa OX=9823 GN=UCHL1 PE=2 SV=1	2	5	5	5	4	4	3	3	4	5	4	4	3	3	4	5	4	4	3	3	4	5	57.4	57.4	57.4	24.859	223	223;223	3.6	8	8	7	8	6	11	0	12.398	By MS/MS	By MS/MS
Q70KH2	Q70KH2	Q70KH2	2	2	2		Lysosomal acid glucosylceramidase	GBA	Sus scrofa	sp|Q70KH2|GLCM_PIG Lysosomal acid glucosylceramidase OS=Sus scrofa OX=9823 GN=GBA PE=3 SV=1	1	2	2	2	2	1	1	1	1	1	2	1	1	1	1	1	2	1	1	1	1	1	4.5	4.5	4.5	59.874	536	536	3.33	2	2	1	1	1	2	0	2.5339	By MS/MS	By matching
Q710C4	Q710C4	Q710C4	1	1	1		Adenosylhomocysteinase	AHCY	Sus scrofa	sp|Q710C4|SAHH_PIG Adenosylhomocysteinase OS=Sus scrofa OX=9823 GN=AHCY PE=3 SV=3	1	1	1	1	0	0	0	1	1	1	0	0	0	1	1	1	0	0	0	1	1	1	2.5	2.5	2.5	47.694	432	432	5				1	2	1	0	1.6184
Q71DI3	Q71DI3	Q71DI3	5	1	1		Histone H3.2	HIST2H3A	Homo sapiens	sp|Q71DI3|H32_HUMAN Histone H3.2 OS=Homo sapiens OX=9606 GN=HIST2H3A PE=1 SV=3	1	5	1	1	3	4	3	4	4	4	0	0	0	1	1	1	0	0	0	1	1	1	44.9	23.5	23.5	15.388	136	136	5				1	1	1	0	14.882	By matching	By matching
Q71U36	Q71U36;P0DPH8;P0DPH7;P02550;Q6PEY2	Q71U36;P0DPH8;P0DPH7;P02550;Q6PEY2	15;13;13;13;11	2;2;2;2;2	1;1;1;1;1		Tubulin alpha-1A chain	TUBA1A	Homo sapiens	sp|Q71U36|TBA1A_HUMAN Tubulin alpha-1A chain OS=Homo sapiens OX=9606 GN=TUBA1A PE=1 SV=1;sp|P0DPH8|TBA3D_HUMAN Tubulin alpha-3D chain OS=Homo sapiens OX=9606 GN=TUBA3D PE=1 SV=1;sp|P0DPH7|TBA3C_HUMAN Tubulin alpha-3C chain OS=Homo sapiens OX=9606 GN=TUBA3C	5	15	2	1	8	9	14	10	9	8	2	1	2	2	2	1	1	1	1	1	1	1	51	6	3.1	50.135	451	451;450;450;451;450	3.57	2	1	3	4	3	1	0	6.4086	By matching	By MS/MS
Q7L266	Q7L266	Q7L266	1	1	1		Isoaspartyl peptidase/L-asparaginase	ASRGL1	Homo sapiens	sp|Q7L266|ASGL1_HUMAN Isoaspartyl peptidase/L-asparaginase OS=Homo sapiens OX=9606 GN=ASRGL1 PE=1 SV=2	1	1	1	1	1	1	1	1	0	0	1	1	1	1	0	0	1	1	1	1	0	0	4.9	4.9	4.9	32.054	308	308	2.2	2	1	1	1			0	33.964	By MS/MS	By MS/MS
Q7L5N7	Q7L5N7	Q7L5N7	1	1	1		Lysophosphatidylcholine acyltransferase 2	LPCAT2	Homo sapiens	sp|Q7L5N7|PCAT2_HUMAN Lysophosphatidylcholine acyltransferase 2 OS=Homo sapiens OX=9606 GN=LPCAT2 PE=1 SV=1	1	1	1	1	0	0	0	0	1	0	0	0	0	0	1	0	0	0	0	0	1	0	5.7	5.7	5.7	60.207	544	544	5					1		0.009009	1.1837
Q7M2W6	Q7M2W6;P02511	Q7M2W6;P02511	12;10	11;9	11;9		Alpha-crystallin B chain	CRYAB	Sus scrofa	sp|Q7M2W6|CRYAB_PIG Alpha-crystallin B chain OS=Sus scrofa OX=9823 GN=CRYAB PE=2 SV=1;sp|P02511|CRYAB_HUMAN Alpha-crystallin B chain OS=Homo sapiens OX=9606 GN=CRYAB PE=1 SV=2	2	12	11	11	10	10	10	12	11	10	9	9	9	11	10	9	9	9	9	11	10	9	83.4	78.3	78.3	20.129	175	175;175	3.61	64	71	74	82	79	77	0	133.95	By MS/MS	By MS/MS
Q7SIB7	Q7SIB7;P00558;Q6RI85;P07205	Q7SIB7;P00558	19;13;5;4	19;13;5;4	19;13;5;4		Phosphoglycerate kinase 1	PGK1	Sus scrofa	sp|Q7SIB7|PGK1_PIG Phosphoglycerate kinase 1 OS=Sus scrofa OX=9823 GN=PGK1 PE=1 SV=3;sp|P00558|PGK1_HUMAN Phosphoglycerate kinase 1 OS=Homo sapiens OX=9606 GN=PGK1 PE=1 SV=3	4	19	19	19	16	15	16	16	17	16	16	15	16	16	17	16	16	15	16	16	17	16	55.2	55.2	55.2	44.558	417	417;417;417;417	3.54	49	53	50	53	55	52	0	214.02	By MS/MS	By MS/MS
Q7YS78	Q7YS78	Q7YS78	13	13	11		Arrestin-C	ARR3	Sus scrofa	sp|Q7YS78|ARRC_PIG Arrestin-C OS=Sus scrofa OX=9823 GN=ARR3 PE=2 SV=2	1	13	13	11	8	9	9	10	10	9	8	9	9	10	10	9	7	8	8	8	8	7	55.5	55.5	49.6	43.238	391	391	3.7	15	14	17	19	21	19	0	71.009	By MS/MS	By MS/MS
Q7Z2Z2	Q7Z2Z2	Q7Z2Z2	1	1	1		Elongation factor-like GTPase 1	EFL1	Homo sapiens	sp|Q7Z2Z2|EFL1_HUMAN Elongation factor-like GTPase 1 OS=Homo sapiens OX=9606 GN=EFL1 PE=1 SV=2	1	1	1	1	1	1	1	0	0	0	1	1	1	0	0	0	1	1	1	0	0	0	0.7	0.7	0.7	125.43	1120	1120	2	2	2	2				0.0089888	1.1722	By MS/MS	By MS/MS
Q7Z5P9	Q7Z5P9	Q7Z5P9	1	1	1		Mucin-19	MUC19	Homo sapiens	sp|Q7Z5P9|MUC19_HUMAN Mucin-19 OS=Homo sapiens OX=9606 GN=MUC19 PE=1 SV=3	1	1	1	1	1	1	1	1	1	1	1	1	1	1	1	1	1	1	1	1	1	1	0.2	0.2	0.2	805.24	8384	8384	2.86	6	1	2	1	2	2	0	1.6343	By MS/MS	By MS/MS
Q7Z6G3	Q7Z6G3	Q7Z6G3	1	1	1		N-terminal EF-hand calcium-binding protein 2	NECAB2	Homo sapiens	sp|Q7Z6G3|NECA2_HUMAN N-terminal EF-hand calcium-binding protein 2 OS=Homo sapiens OX=9606 GN=NECAB2 PE=1 SV=1	1	1	1	1	1	1	1	1	1	1	1	1	1	1	1	1	1	1	1	1	1	1	2.8	2.8	2.8	43.193	386	386	3.78	1	1	2	2	1	2	0	2.6641	By MS/MS	By MS/MS
Q86WS3	Q86WS3	Q86WS3	1	1	1		Oocyte-secreted protein 2	OOSP2	Homo sapiens	sp|Q86WS3|OOSP2_HUMAN Oocyte-secreted protein 2 OS=Homo sapiens OX=9606 GN=OOSP2 PE=2 SV=1	1	1	1	1	1	1	1	1	1	1	1	1	1	1	1	1	1	1	1	1	1	1	12	12	12	17.971	158	158	3.37	4	1	6	2	4	2	0	1.6401	By MS/MS	By matching
Q8IV08	Q8IV08	Q8IV08	1	1	1		Phospholipase D3	PLD3	Homo sapiens	sp|Q8IV08|PLD3_HUMAN Phospholipase D3 OS=Homo sapiens OX=9606 GN=PLD3 PE=1 SV=1	1	1	1	1	0	0	0	1	0	0	0	0	0	1	0	0	0	0	0	1	0	0	2	2	2	54.705	490	490	4				2			0	1.615
Q8IYT4	Q8IYT4	Q8IYT4	1	1	1		Katanin p60 ATPase-containing subunit A-like 2	KATNAL2	Homo sapiens	sp|Q8IYT4|KATL2_HUMAN Katanin p60 ATPase-containing subunit A-like 2 OS=Homo sapiens OX=9606 GN=KATNAL2 PE=1 SV=3	1	1	1	1	1	1	1	1	1	1	1	1	1	1	1	1	1	1	1	1	1	1	2.2	2.2	2.2	61.252	538	538	3.57	7	2	4	4	5	6	0	2.6409	By MS/MS	By matching
Q8MIZ3	Q8MIZ3	Q8MIZ3	2	2	2		m7GpppX diphosphatase	DCPS	Sus scrofa	sp|Q8MIZ3|DCPS_PIG m7GpppX diphosphatase OS=Sus scrofa OX=9823 GN=DCPS PE=2 SV=1	1	2	2	2	2	1	2	2	2	2	2	1	2	2	2	2	2	1	2	2	2	2	9.8	9.8	9.8	38.58	337	337	4.1	3	1	2	5	5	5	0	11.834	By MS/MS	By matching
Q8N3J6	Q8N3J6	Q8N3J6	1	1	1		Cell adhesion molecule 2	CADM2	Homo sapiens	sp|Q8N3J6|CADM2_HUMAN Cell adhesion molecule 2 OS=Homo sapiens OX=9606 GN=CADM2 PE=2 SV=1	1	1	1	1	0	1	1	1	1	1	0	1	1	1	1	1	0	1	1	1	1	1	4.8	4.8	4.8	47.553	435	435	4		1	2	1	2	1	0	2.9676		By matching
Q8N573	Q8N573	Q8N573	1	1	1		Oxidation resistance protein 1	OXR1	Homo sapiens	sp|Q8N573|OXR1_HUMAN Oxidation resistance protein 1 OS=Homo sapiens OX=9606 GN=OXR1 PE=1 SV=2	1	1	1	1	1	0	0	0	0	0	1	0	0	0	0	0	1	0	0	0	0	0	1.5	1.5	1.5	97.969	874	874	1	1						0	2.5571	By MS/MS
Q8NA82	Q8NA82	Q8NA82	1	1	1		Probable E3 ubiquitin-protein ligase MARCH10	2010-03-01	Homo sapiens	sp|Q8NA82|MARHA_HUMAN Probable E3 ubiquitin-protein ligase MARCH10 OS=Homo sapiens OX=9606 GN=MARCH10 PE=1 SV=3	1	1	1	1	1	1	1	1	1	1	1	1	1	1	1	1	1	1	1	1	1	1	1	1	1	90.51	808	808	3.43	1	1	2	1	1	1	1	-2	By matching	By matching
Q8NC51	Q8NC51	Q8NC51	1	1	1		Plasminogen activator inhibitor 1 RNA-binding protein	SERBP1	Homo sapiens	sp|Q8NC51|PAIRB_HUMAN Plasminogen activator inhibitor 1 RNA-binding protein OS=Homo sapiens OX=9606 GN=SERBP1 PE=1 SV=2	1	1	1	1	1	1	1	1	1	1	1	1	1	1	1	1	1	1	1	1	1	1	3.9	3.9	3.9	44.965	408	408	3.62	1	2	1	1	1	2	0	3.46	By matching	By matching
Q8SPJ9	Q8SPJ9	Q8SPJ9	1	1	1		Cytochrome c oxidase subunit 7A1, mitochondrial	COX7A1	Sus scrofa	sp|Q8SPJ9|CX7A1_PIG Cytochrome c oxidase subunit 7A1, mitochondrial OS=Sus scrofa OX=9823 GN=COX7A1 PE=3 SV=1	1	1	1	1	1	1	1	1	1	1	1	1	1	1	1	1	1	1	1	1	1	1	16.2	16.2	16.2	9.0144	80	80	3.12	5	6	5	4	3	3	0	3.685	By MS/MS	By MS/MS
Q8TAQ2	Q8TAQ2	Q8TAQ2	1	1	1		SWI/SNF complex subunit SMARCC2	SMARCC2	Homo sapiens	sp|Q8TAQ2|SMRC2_HUMAN SWI/SNF complex subunit SMARCC2 OS=Homo sapiens OX=9606 GN=SMARCC2 PE=1 SV=1	1	1	1	1	1	1	1	1	1	1	1	1	1	1	1	1	1	1	1	1	1	1	1.7	1.7	1.7	132.88	1214	1214	3.56	2	1	1	2	1	2	0	19.666	By MS/MS	By MS/MS
Q8WW22	Q8WW22	Q8WW22	2	2	2		DnaJ homolog subfamily A member 4	DNAJA4	Homo sapiens	sp|Q8WW22|DNJA4_HUMAN DnaJ homolog subfamily A member 4 OS=Homo sapiens OX=9606 GN=DNAJA4 PE=1 SV=1	1	2	2	2	2	2	2	0	1	0	2	2	2	0	1	0	2	2	2	0	1	0	9.6	9.6	9.6	44.797	397	397	2.64	2	4	3		2		0	6.4069	By matching	By MS/MS
Q8WZ42	Q8WZ42	Q8WZ42	3	3	3		Titin	TTN	Homo sapiens	sp|Q8WZ42|TITIN_HUMAN Titin OS=Homo sapiens OX=9606 GN=TTN PE=1 SV=4	1	3	3	3	0	2	2	1	1	0	0	2	2	1	1	0	0	2	2	1	1	0	0.1	0.1	0.1	3816	34350	34350	3.11		3	3	2	1		0.0069767	1.3329		By MS/MS
Q92522	Q92522	Q92522	3	3	3		Histone H1x	H1FX	Homo sapiens	sp|Q92522|H1X_HUMAN Histone H1x OS=Homo sapiens OX=9606 GN=H1FX PE=1 SV=1	1	3	3	3	2	3	3	3	2	3	2	3	3	3	2	3	2	3	3	3	2	3	15.5	15.5	15.5	22.487	213	213	3.56	11	19	14	12	13	17	0	55.248	By MS/MS	By MS/MS
Q92830	Q92830	Q92830	1	1	1		Histone acetyltransferase KAT2A	KAT2A	Homo sapiens	sp|Q92830|KAT2A_HUMAN Histone acetyltransferase KAT2A OS=Homo sapiens OX=9606 GN=KAT2A PE=1 SV=3	1	1	1	1	1	1	1	1	1	1	1	1	1	1	1	1	1	1	1	1	1	1	0.7	0.7	0.7	93.924	837	837	3	3	1	2	2	1	1	0	1.5897	By MS/MS	By MS/MS
Q92945	Q92945	Q92945	1	1	1		Far upstream element-binding protein 2	KHSRP	Homo sapiens	sp|Q92945|FUBP2_HUMAN Far upstream element-binding protein 2 OS=Homo sapiens OX=9606 GN=KHSRP PE=1 SV=4	1	1	1	1	1	1	1	1	1	1	1	1	1	1	1	1	1	1	1	1	1	1	1.4	1.4	1.4	73.114	711	711	3.12	2	1	2	1	1	1	0	1.8906	By MS/MS	By MS/MS
Q93077	Q93077;Q7L7L0;P04908	Q93077;Q7L7L0;P04908	9;8;8	1;1;1	1;1;1		Histone H2A type 1-C	HIST1H2AC	Homo sapiens	sp|Q93077|H2A1C_HUMAN Histone H2A type 1-C OS=Homo sapiens OX=9606 GN=HIST1H2AC PE=1 SV=3;sp|Q7L7L0|H2A3_HUMAN Histone H2A type 3 OS=Homo sapiens OX=9606 GN=HIST3H2A PE=1 SV=3;sp|P04908|H2A1B_HUMAN Histone H2A type 1-B/E OS=Homo sapiens OX=9606 GN=HIST1H2A	3	9	1	1	8	9	9	8	9	7	1	1	1	1	1	1	1	1	1	1	1	1	66.2	13.8	13.8	14.105	130	130;130;130	3.38	1	2	1	2	1	1	0.0068966	1.2716	By MS/MS	By MS/MS
Q95281	Q95281;P47914	Q95281;P47914	2;1	2;1	2;1		60S ribosomal protein L29	RPL29	Sus scrofa	sp|Q95281|RL29_PIG 60S ribosomal protein L29 OS=Sus scrofa OX=9823 GN=RPL29 PE=1 SV=4;sp|P47914|RL29_HUMAN 60S ribosomal protein L29 OS=Homo sapiens OX=9606 GN=RPL29 PE=1 SV=2	2	2	2	2	1	1	1	1	2	2	1	1	1	1	2	2	1	1	1	1	2	2	16.2	16.2	16.2	17.497	160	160;159	3.82	4	2	2	4	6	4	0	13.108	By MS/MS	By MS/MS
Q95283	Q95283	Q95283	1	1	1		Cytochrome c oxidase subunit 4 isoform 1, mitochondrial (Fragment)	COX4I1	Sus scrofa	sp|Q95283|COX41_PIG Cytochrome c oxidase subunit 4 isoform 1, mitochondrial (Fragment) OS=Sus scrofa OX=9823 GN=COX4I1 PE=2 SV=1	1	1	1	1	1	1	1	0	0	0	1	1	1	0	0	0	1	1	1	0	0	0	12.4	12.4	12.4	10.825	97	97	2.2	1	2	2				0	2.8743	By matching	By MS/MS
Q95339	Q95339;P56134	Q95339;P56134	2;1	2;1	2;1		ATP synthase subunit f, mitochondrial	ATP5MF	Sus scrofa	sp|Q95339|ATPK_PIG ATP synthase subunit f, mitochondrial OS=Sus scrofa OX=9823 GN=ATP5MF PE=3 SV=4;sp|P56134|ATPK_HUMAN ATP synthase subunit f, mitochondrial OS=Homo sapiens OX=9606 GN=ATP5MF PE=1 SV=3	2	2	2	2	2	2	2	2	2	2	2	2	2	2	2	2	2	2	2	2	2	2	27.3	27.3	27.3	10.311	88	88;94	3.59	6	7	4	7	5	8	0	15.353	By MS/MS	By MS/MS
Q96CD2	Q96CD2	Q96CD2	1	1	1		Phosphopantothenoylcysteine decarboxylase	PPCDC	Homo sapiens	sp|Q96CD2|COAC_HUMAN Phosphopantothenoylcysteine decarboxylase OS=Homo sapiens OX=9606 GN=PPCDC PE=1 SV=2	1	1	1	1	1	1	1	1	1	1	1	1	1	1	1	1	1	1	1	1	1	1	7.8	7.8	7.8	22.395	204	204	3.58	6	6	6	6	8	6	0	2.4454	By MS/MS	By MS/MS
Q96CW1	Q96CW1	Q96CW1	2	2	2		AP-2 complex subunit mu	AP2M1	Homo sapiens	sp|Q96CW1|AP2M1_HUMAN AP-2 complex subunit mu OS=Homo sapiens OX=9606 GN=AP2M1 PE=1 SV=2	1	2	2	2	2	0	1	1	0	1	2	0	1	1	0	1	2	0	1	1	0	1	8.3	8.3	8.3	49.654	435	435	3	4		1	2		2	0	3.643	By MS/MS
Q96DH6	Q96DH6	Q96DH6	1	1	1		RNA-binding protein Musashi homolog 2	MSI2	Homo sapiens	sp|Q96DH6|MSI2H_HUMAN RNA-binding protein Musashi homolog 2 OS=Homo sapiens OX=9606 GN=MSI2 PE=1 SV=1	1	1	1	1	0	1	0	1	1	1	0	1	0	1	1	1	0	1	0	1	1	1	4.6	4.6	4.6	35.196	328	328	4		2		1	2	1	0	2.1493		By matching
Q96DZ1	Q96DZ1	Q96DZ1	1	1	1		Endoplasmic reticulum lectin 1	ERLEC1	Homo sapiens	sp|Q96DZ1|ERLEC_HUMAN Endoplasmic reticulum lectin 1 OS=Homo sapiens OX=9606 GN=ERLEC1 PE=1 SV=1	1	1	1	1	1	1	1	1	1	1	1	1	1	1	1	1	1	1	1	1	1	1	4.8	4.8	4.8	54.858	483	483	3.62	1	2	1	1	1	2	0	1.6703	By matching	By matching
Q96F15	Q96F15	Q96F15	1	1	1		GTPase IMAP family member 5	GIMAP5	Homo sapiens	sp|Q96F15|GIMA5_HUMAN GTPase IMAP family member 5 OS=Homo sapiens OX=9606 GN=GIMAP5 PE=1 SV=1	1	1	1	1	0	0	1	1	1	1	0	0	1	1	1	1	0	0	1	1	1	1	5.2	5.2	5.2	34.846	307	307	4.17			2	2	1	1	0.0068182	1.2206
Q96FJ2	Q96FJ2;P63167	Q96FJ2;P63167	4;2	4;2	4;2		Dynein light chain 2, cytoplasmic	DYNLL2	Homo sapiens	sp|Q96FJ2|DYL2_HUMAN Dynein light chain 2, cytoplasmic OS=Homo sapiens OX=9606 GN=DYNLL2 PE=1 SV=1;sp|P63167|DYL1_HUMAN Dynein light chain 1, cytoplasmic OS=Homo sapiens OX=9606 GN=DYNLL1 PE=1 SV=1	2	4	4	4	3	4	4	4	2	2	3	4	4	4	2	2	3	4	4	4	2	2	57.3	57.3	57.3	10.35	89	89;89	3.08	8	9	7	8	4	4	0	18.609	By MS/MS	By MS/MS
Q96FQ6	Q96FQ6	Q96FQ6	2	2	2		Protein S100-A16	S100A16	Homo sapiens	sp|Q96FQ6|S10AG_HUMAN Protein S100-A16 OS=Homo sapiens OX=9606 GN=S100A16 PE=1 SV=1	1	2	2	2	2	2	2	2	2	2	2	2	2	2	2	2	2	2	2	2	2	2	22.3	22.3	22.3	11.801	103	103	3.57	6	8	7	8	8	7	0	33.038	By MS/MS	By MS/MS
Q99417	Q99417	Q99417	1	1	1		c-Myc-binding protein	MYCBP	Homo sapiens	sp|Q99417|MYCBP_HUMAN c-Myc-binding protein OS=Homo sapiens OX=9606 GN=MYCBP PE=1 SV=3	1	1	1	1	1	1	1	1	1	1	1	1	1	1	1	1	1	1	1	1	1	1	19.4	19.4	19.4	11.967	103	103	3.38	1	2	1	2	1	1	0	3.0345	By matching	By MS/MS
Q99470	Q99470	Q99470	2	2	2		Stromal cell-derived factor 2	SDF2	Homo sapiens	sp|Q99470|SDF2_HUMAN Stromal cell-derived factor 2 OS=Homo sapiens OX=9606 GN=SDF2 PE=1 SV=2	1	2	2	2	2	2	1	2	2	2	2	2	1	2	2	2	2	2	1	2	2	2	22.3	22.3	22.3	23.026	211	211	3.38	2	5	1	3	3	2	0	23.872	By matching	By MS/MS
Q99497	Q99497	Q99497	6	6	6		Protein/nucleic acid deglycase DJ-1	PARK7	Homo sapiens	sp|Q99497|PARK7_HUMAN Protein/nucleic acid deglycase DJ-1 OS=Homo sapiens OX=9606 GN=PARK7 PE=1 SV=2	1	6	6	6	1	2	2	5	6	5	1	2	2	5	6	5	1	2	2	5	6	5	50.3	50.3	50.3	19.891	189	189	4.36	4	5	4	9	20	13	0	16.25	By MS/MS	By MS/MS
Q99623	Q99623	Q99623	3	3	3		Prohibitin-2	PHB2	Homo sapiens	sp|Q99623|PHB2_HUMAN Prohibitin-2 OS=Homo sapiens OX=9606 GN=PHB2 PE=1 SV=2	1	3	3	3	1	1	1	1	2	3	1	1	1	1	2	3	1	1	1	1	2	3	13.7	13.7	13.7	33.296	299	299	3.93	2	2	2	2	3	4	0	4.7079	By MS/MS	By MS/MS
Q99653	Q99653	Q99653	2	2	2		Calcineurin B homologous protein 1	CHP1	Homo sapiens	sp|Q99653|CHP1_HUMAN Calcineurin B homologous protein 1 OS=Homo sapiens OX=9606 GN=CHP1 PE=1 SV=3	1	2	2	2	2	2	2	2	2	2	2	2	2	2	2	2	2	2	2	2	2	2	14.4	14.4	14.4	22.456	195	195	3.5	3	4	3	4	2	4	0	5.4414	By MS/MS	By MS/MS
Q99729	Q99729	Q99729	1	1	1		Heterogeneous nuclear ribonucleoprotein A/B	HNRNPAB	Homo sapiens	sp|Q99729|ROAA_HUMAN Heterogeneous nuclear ribonucleoprotein A/B OS=Homo sapiens OX=9606 GN=HNRNPAB PE=1 SV=2	1	1	1	1	1	1	1	1	1	1	1	1	1	1	1	1	1	1	1	1	1	1	2.4	2.4	2.4	36.224	332	332	3.36	2	2	2	2	1	2	0.0067873	1.2068	By MS/MS	By MS/MS
Q99798	Q99798	Q99798	10	1	1		Aconitate hydratase, mitochondrial	ACO2	Homo sapiens	sp|Q99798|ACON_HUMAN Aconitate hydratase, mitochondrial OS=Homo sapiens OX=9606 GN=ACO2 PE=1 SV=2	1	10	1	1	9	9	9	9	8	8	1	1	1	1	1	1	1	1	1	1	1	1	18.2	2.7	2.7	85.424	780	780	3.33	4	2	4	3	2	3	0	6.6408	By MS/MS	By MS/MS
Q99962	Q99962	Q99962	2	2	2		Endophilin-A1	SH3GL2	Homo sapiens	sp|Q99962|SH3G2_HUMAN Endophilin-A1 OS=Homo sapiens OX=9606 GN=SH3GL2 PE=1 SV=1	1	2	2	2	2	1	1	2	2	2	2	1	1	2	2	2	2	1	1	2	2	2	9.4	9.4	9.4	39.962	352	352	3.76	4	2	2	4	5	4	0	14.633	By MS/MS	By matching
Q99986	Q99986	Q99986	1	1	1		Serine/threonine-protein kinase VRK1	VRK1	Homo sapiens	sp|Q99986|VRK1_HUMAN Serine/threonine-protein kinase VRK1 OS=Homo sapiens OX=9606 GN=VRK1 PE=1 SV=1	1	1	1	1	1	1	1	1	1	1	1	1	1	1	1	1	1	1	1	1	1	1	1.5	1.5	1.5	45.476	396	396	3.21	3	5	4	2	2	3	0.0090293	1.1871	By MS/MS	By MS/MS
Q9BPW8	Q9BPW8	Q9BPW8	3	3	3		Protein NipSnap homolog 1	NIPSNAP1	Homo sapiens	sp|Q9BPW8|NIPS1_HUMAN Protein NipSnap homolog 1 OS=Homo sapiens OX=9606 GN=NIPSNAP1 PE=1 SV=1	1	3	3	3	2	0	1	3	3	3	2	0	1	3	3	3	2	0	1	3	3	3	20.8	20.8	20.8	33.31	284	284	4.28	4		2	5	7	7	0	22.395	By MS/MS
Q9BPX5	Q9BPX5	Q9BPX5	2	2	2		Actin-related protein 2/3 complex subunit 5-like protein	ARPC5L	Homo sapiens	sp|Q9BPX5|ARP5L_HUMAN Actin-related protein 2/3 complex subunit 5-like protein OS=Homo sapiens OX=9606 GN=ARPC5L PE=1 SV=1	1	2	2	2	2	2	2	2	2	2	2	2	2	2	2	2	2	2	2	2	2	2	16.3	16.3	16.3	16.941	153	153	3.61	4	5	4	5	5	5	0	17.442	By MS/MS	By MS/MS
Q9BTT0	Q9BTT0	Q9BTT0	1	1	1		Acidic leucine-rich nuclear phosphoprotein 32 family member E	ANP32E	Homo sapiens	sp|Q9BTT0|AN32E_HUMAN Acidic leucine-rich nuclear phosphoprotein 32 family member E OS=Homo sapiens OX=9606 GN=ANP32E PE=1 SV=1	1	1	1	1	0	0	0	0	1	0	0	0	0	0	1	0	0	0	0	0	1	0	7.1	7.1	7.1	30.692	268	268	5					1		0	1.8941
Q9BX68	Q9BX68	Q9BX68	3	3	3		Histidine triad nucleotide-binding protein 2, mitochondrial	HINT2	Homo sapiens	sp|Q9BX68|HINT2_HUMAN Histidine triad nucleotide-binding protein 2, mitochondrial OS=Homo sapiens OX=9606 GN=HINT2 PE=1 SV=1	1	3	3	3	3	3	3	3	3	3	3	3	3	3	3	3	3	3	3	3	3	3	31.9	31.9	31.9	17.162	163	163	3.52	8	9	9	9	8	9	0	33.911	By MS/MS	By MS/MS
Q9BY11	Q9BY11	Q9BY11	4	4	4		Protein kinase C and casein kinase substrate in neurons protein 1	PACSIN1	Homo sapiens	sp|Q9BY11|PACN1_HUMAN Protein kinase C and casein kinase substrate in neurons protein 1 OS=Homo sapiens OX=9606 GN=PACSIN1 PE=1 SV=1	1	4	4	4	4	4	4	3	3	3	4	4	4	3	3	3	4	4	4	3	3	3	10.1	10.1	10.1	50.965	444	444	3.33	6	7	8	5	4	6	0	20.509	By MS/MS	By MS/MS
Q9BZV3	Q9BZV3	Q9BZV3	1	1	1		Interphotoreceptor matrix proteoglycan 2	IMPG2	Homo sapiens	sp|Q9BZV3|IMPG2_HUMAN Interphotoreceptor matrix proteoglycan 2 OS=Homo sapiens OX=9606 GN=IMPG2 PE=1 SV=3	1	1	1	1	1	1	1	1	1	1	1	1	1	1	1	1	1	1	1	1	1	1	0.9	0.9	0.9	138.62	1241	1241	3.14	2	1	1	1	1	1	0	1.6596	By matching	By matching
Q9H0E2	Q9H0E2	Q9H0E2	1	1	1		Toll-interacting protein	TOLLIP	Homo sapiens	sp|Q9H0E2|TOLIP_HUMAN Toll-interacting protein OS=Homo sapiens OX=9606 GN=TOLLIP PE=1 SV=1	1	1	1	1	1	1	1	1	0	1	1	1	1	1	0	1	1	1	1	1	0	1	5.1	5.1	5.1	30.281	274	274	3.38	2	1	1	2		2	0	2.6151	By MS/MS	By matching
Q9H444	Q9H444	Q9H444	3	3	3		Charged multivesicular body protein 4b	CHMP4B	Homo sapiens	sp|Q9H444|CHM4B_HUMAN Charged multivesicular body protein 4b OS=Homo sapiens OX=9606 GN=CHMP4B PE=1 SV=1	1	3	3	3	1	3	2	1	2	2	1	3	2	1	2	2	1	3	2	1	2	2	17.9	17.9	17.9	24.95	224	224	3.52	2	7	5	2	5	4	0	65.682	By matching	By MS/MS
Q9H6S0	Q9H6S0	Q9H6S0	1	1	1		3-5 RNA helicase YTHDC2	YTHDC2	Homo sapiens	sp|Q9H6S0|YTDC2_HUMAN 3-5 RNA helicase YTHDC2 OS=Homo sapiens OX=9606 GN=YTHDC2 PE=1 SV=2	1	1	1	1	1	1	1	1	1	1	1	1	1	1	1	1	1	1	1	1	1	1	0.6	0.6	0.6	160.25	1430	1430	3.31	1	4	5	2	3	1	0	1.6604	By MS/MS	By MS/MS
Q9H814	Q9H814	Q9H814	1	1	1		Phosphorylated adapter RNA export protein	PHAX	Homo sapiens	sp|Q9H814|PHAX_HUMAN Phosphorylated adapter RNA export protein OS=Homo sapiens OX=9606 GN=PHAX PE=1 SV=1	1	1	1	1	1	1	1	1	1	1	1	1	1	1	1	1	1	1	1	1	1	1	2.8	2.8	2.8	44.402	394	394	3.67	1	2	1	2	1	2	0	2.6955	By matching	By matching
Q9MYT8	Q9MYT8;P56385	Q9MYT8	3;1	3;1	3;1		ATP synthase subunit e, mitochondrial	ATP5ME	Sus scrofa	sp|Q9MYT8|ATP5I_PIG ATP synthase subunit e, mitochondrial OS=Sus scrofa OX=9823 GN=ATP5ME PE=3 SV=4	2	3	3	3	3	3	3	3	3	3	3	3	3	3	3	3	3	3	3	3	3	3	50.7	50.7	50.7	8.2314	71	71;69	3.36	16	15	16	13	13	13	0	36.99	By MS/MS	By MS/MS
Q9NP97	Q9NP97;Q8TF09	Q9NP97;Q8TF09	4;2	4;2	4;2		Dynein light chain roadblock-type 1	DYNLRB1	Homo sapiens	sp|Q9NP97|DLRB1_HUMAN Dynein light chain roadblock-type 1 OS=Homo sapiens OX=9606 GN=DYNLRB1 PE=1 SV=3;sp|Q8TF09|DLRB2_HUMAN Dynein light chain roadblock-type 2 OS=Homo sapiens OX=9606 GN=DYNLRB2 PE=1 SV=1	2	4	4	4	3	3	3	4	2	2	3	3	3	4	2	2	3	3	3	4	2	2	47.9	47.9	47.9	10.921	96	96;96	3.11	7	8	7	6	4	4	0	8.5042	By MS/MS	By MS/MS
Q9NQG5	Q9NQG5;Q96P16	Q9NQG5	4;1	4;1	4;1		Regulation of nuclear pre-mRNA domain-containing protein 1B	RPRD1B	Homo sapiens	sp|Q9NQG5|RPR1B_HUMAN Regulation of nuclear pre-mRNA domain-containing protein 1B OS=Homo sapiens OX=9606 GN=RPRD1B PE=1 SV=1	2	4	4	4	2	3	3	4	3	3	2	3	3	4	3	3	2	3	3	4	3	3	19	19	19	36.899	326	326;312	3.52	7	4	5	5	6	6	0	28.181	By MS/MS	By MS/MS
Q9NUP9	Q9NUP9;O14910	Q9NUP9;O14910	2;1	2;1	2;1		Protein lin-7 homolog C	LIN7C	Homo sapiens	sp|Q9NUP9|LIN7C_HUMAN Protein lin-7 homolog C OS=Homo sapiens OX=9606 GN=LIN7C PE=1 SV=1;sp|O14910|LIN7A_HUMAN Protein lin-7 homolog A OS=Homo sapiens OX=9606 GN=LIN7A PE=1 SV=2	2	2	2	2	1	2	1	1	0	0	1	2	1	1	0	0	1	2	1	1	0	0	10.2	10.2	10.2	21.834	197	197;233	2.33	1	3	1	1			0	1.6549	By matching	By MS/MS
Q9NV70	Q9NV70	Q9NV70	1	1	1		Exocyst complex component 1	EXOC1	Homo sapiens	sp|Q9NV70|EXOC1_HUMAN Exocyst complex component 1 OS=Homo sapiens OX=9606 GN=EXOC1 PE=1 SV=4	1	1	1	1	0	0	1	0	0	0	0	0	1	0	0	0	0	0	1	0	0	0	1	1	1	101.98	894	894	3			1				1	-2
Q9NX40	Q9NX40	Q9NX40	2	2	2		OCIA domain-containing protein 1	OCIAD1	Homo sapiens	sp|Q9NX40|OCAD1_HUMAN OCIA domain-containing protein 1 OS=Homo sapiens OX=9606 GN=OCIAD1 PE=1 SV=1	1	2	2	2	2	2	2	2	2	1	2	2	2	2	2	1	2	2	2	2	2	1	12.7	12.7	12.7	27.626	245	245	3.29	3	2	2	3	3	1	0	4.8289	By MS/MS	By MS/MS
Q9TSX9	Q9TSX9;P30041	Q9TSX9	8;3	8;3	8;3		Peroxiredoxin-6	PRDX6	Sus scrofa	sp|Q9TSX9|PRDX6_PIG Peroxiredoxin-6 OS=Sus scrofa OX=9823 GN=PRDX6 PE=2 SV=3	2	8	8	8	7	8	7	7	7	7	7	8	7	7	7	7	7	8	7	7	7	7	47.3	47.3	47.3	25.037	224	224;224	3.63	22	17	18	23	23	24	0	112.77	By MS/MS	By MS/MS
Q9TVC1	Q9TVC1;Q9UI12	Q9TVC1;Q9UI12	1;1	1;1	1;1		V-type proton ATPase subunit H	ATP6V1H	Sus scrofa	sp|Q9TVC1|VATH_PIG V-type proton ATPase subunit H OS=Sus scrofa OX=9823 GN=ATP6V1H PE=2 SV=1;sp|Q9UI12|VATH_HUMAN V-type proton ATPase subunit H OS=Homo sapiens OX=9606 GN=ATP6V1H PE=1 SV=1	2	1	1	1	1	1	1	1	1	1	1	1	1	1	1	1	1	1	1	1	1	1	4.8	4.8	4.8	55.849	483	483;483	3.3	2	2	2	1	1	2	0	1.8928	By MS/MS	By MS/MS
Q9UBS4	Q9UBS4	Q9UBS4	4	4	4		DnaJ homolog subfamily B member 11	DNAJB11	Homo sapiens	sp|Q9UBS4|DJB11_HUMAN DnaJ homolog subfamily B member 11 OS=Homo sapiens OX=9606 GN=DNAJB11 PE=1 SV=1	1	4	4	4	3	3	2	2	2	3	3	3	2	2	2	3	3	3	2	2	2	3	11.5	11.5	11.5	40.513	358	358	3.34	4	7	6	4	3	5	0	15.969	By MS/MS	By MS/MS
Q9UHV9	Q9UHV9	Q9UHV9	2	2	2		Prefoldin subunit 2	PFDN2	Homo sapiens	sp|Q9UHV9|PFD2_HUMAN Prefoldin subunit 2 OS=Homo sapiens OX=9606 GN=PFDN2 PE=1 SV=1	1	2	2	2	2	2	2	2	2	2	2	2	2	2	2	2	2	2	2	2	2	2	16.9	16.9	16.9	16.648	154	154	3.33	4	6	3	4	3	4	0	17.079	By MS/MS	By MS/MS
Q9UKM9	Q9UKM9	Q9UKM9	1	1	1		RNA-binding protein Raly	RALY	Homo sapiens	sp|Q9UKM9|RALY_HUMAN RNA-binding protein Raly OS=Homo sapiens OX=9606 GN=RALY PE=1 SV=1	1	1	1	1	0	1	0	0	0	0	0	1	0	0	0	0	0	1	0	0	0	0	3.3	3.3	3.3	32.463	306	306	2		1					0	1.6173		By MS/MS
Q9UNS2	Q9UNS2	Q9UNS2	1	1	1		COP9 signalosome complex subunit 3	COPS3	Homo sapiens	sp|Q9UNS2|CSN3_HUMAN COP9 signalosome complex subunit 3 OS=Homo sapiens OX=9606 GN=COPS3 PE=1 SV=3	1	1	1	1	0	0	1	1	1	1	0	0	1	1	1	1	0	0	1	1	1	1	2.8	2.8	2.8	47.873	423	423	4.71			1	2	2	2	0	7.8011
Q9UPY8	Q9UPY8	Q9UPY8	1	1	1		Microtubule-associated protein RP/EB family member 3	MAPRE3	Homo sapiens	sp|Q9UPY8|MARE3_HUMAN Microtubule-associated protein RP/EB family member 3 OS=Homo sapiens OX=9606 GN=MAPRE3 PE=1 SV=1	1	1	1	1	0	0	0	1	1	1	0	0	0	1	1	1	0	0	0	1	1	1	4.3	4.3	4.3	31.982	281	281	5.25				1	1	2	0	23.323
Q9Y224	Q9Y224	Q9Y224	10	10	10		RNA transcription, translation and transport factor protein	RTRAF	Homo sapiens	sp|Q9Y224|RTRAF_HUMAN RNA transcription, translation and transport factor protein OS=Homo sapiens OX=9606 GN=RTRAF PE=1 SV=1	1	10	10	10	9	10	9	8	8	8	9	10	9	8	8	8	9	10	9	8	8	8	48.4	48.4	48.4	28.068	244	244	3.34	21	37	29	27	21	21	0	87.184	By MS/MS	By MS/MS
Q9Y2L5	Q9Y2L5	Q9Y2L5	1	1	1		Trafficking protein particle complex subunit 8	TRAPPC8	Homo sapiens	sp|Q9Y2L5|TPPC8_HUMAN Trafficking protein particle complex subunit 8 OS=Homo sapiens OX=9606 GN=TRAPPC8 PE=1 SV=2	1	1	1	1	1	1	0	0	0	0	1	1	0	0	0	0	1	1	0	0	0	0	0.7	0.7	0.7	161	1435	1435	1.33	2	1					0	1.8469	By matching	By MS/MS
Q9Y3B4	Q9Y3B4	Q9Y3B4	2	2	2		Splicing factor 3B subunit 6	SF3B6	Homo sapiens	sp|Q9Y3B4|SF3B6_HUMAN Splicing factor 3B subunit 6 OS=Homo sapiens OX=9606 GN=SF3B6 PE=1 SV=1	1	2	2	2	2	2	2	2	2	2	2	2	2	2	2	2	2	2	2	2	2	2	20.8	20.8	20.8	14.585	125	125	3.55	3	4	3	3	3	4	0	12.517	By MS/MS	By MS/MS
Q9Y3E1	Q9Y3E1;Q7Z4V5	Q9Y3E1;Q7Z4V5	2;1	2;1	2;1		Hepatoma-derived growth factor-related protein 3	HDGFL3	Homo sapiens	sp|Q9Y3E1|HDGR3_HUMAN Hepatoma-derived growth factor-related protein 3 OS=Homo sapiens OX=9606 GN=HDGFL3 PE=1 SV=1;sp|Q7Z4V5|HDGR2_HUMAN Hepatoma-derived growth factor-related protein 2 OS=Homo sapiens OX=9606 GN=HDGFL2 PE=1 SV=1	2	2	2	2	2	2	2	2	2	2	2	2	2	2	2	2	2	2	2	2	2	2	16.3	16.3	16.3	22.619	203	203;671	3.43	6	6	6	6	6	5	0	39.335	By MS/MS	By MS/MS
Q9Y3U8	Q9Y3U8	Q9Y3U8	2	2	2		60S ribosomal protein L36	RPL36	Homo sapiens	sp|Q9Y3U8|RL36_HUMAN 60S ribosomal protein L36 OS=Homo sapiens OX=9606 GN=RPL36 PE=1 SV=3	1	2	2	2	2	2	2	2	2	2	2	2	2	2	2	2	2	2	2	2	2	2	20	20	20	12.254	105	105	3.54	4	3	5	4	4	4	0	11.788	By MS/MS	By MS/MS
Q9Y3Y2	Q9Y3Y2	Q9Y3Y2	1	1	1		Chromatin target of PRMT1 protein	CHTOP	Homo sapiens	sp|Q9Y3Y2|CHTOP_HUMAN Chromatin target of PRMT1 protein OS=Homo sapiens OX=9606 GN=CHTOP PE=1 SV=2	1	1	1	1	0	1	1	0	0	0	0	1	1	0	0	0	0	1	1	0	0	0	5.2	5.2	5.2	26.396	248	248	2.33		2	1				0	3.6044		By MS/MS
Q9Y4L1	Q9Y4L1	Q9Y4L1	1	1	1		Hypoxia up-regulated protein 1	HYOU1	Homo sapiens	sp|Q9Y4L1|HYOU1_HUMAN Hypoxia up-regulated protein 1 OS=Homo sapiens OX=9606 GN=HYOU1 PE=1 SV=1	1	1	1	1	1	1	1	1	0	0	1	1	1	1	0	0	1	1	1	1	0	0	1.9	1.9	1.9	111.33	999	999	2.5	1	2	2	1			0	2.4038	By MS/MS	By matching
Q9Y5K8	Q9Y5K8	Q9Y5K8	6	6	6		V-type proton ATPase subunit D	ATP6V1D	Homo sapiens	sp|Q9Y5K8|VATD_HUMAN V-type proton ATPase subunit D OS=Homo sapiens OX=9606 GN=ATP6V1D PE=1 SV=1	1	6	6	6	6	6	6	6	5	5	6	6	6	6	5	5	6	6	6	6	5	5	34	34	34	28.262	247	247	3.43	17	14	14	15	16	13	0	66.942	By MS/MS	By MS/MS
Q9Y5L4	Q9Y5L4	Q9Y5L4	1	1	1		Mitochondrial import inner membrane translocase subunit Tim13	TIMM13	Homo sapiens	sp|Q9Y5L4|TIM13_HUMAN Mitochondrial import inner membrane translocase subunit Tim13 OS=Homo sapiens OX=9606 GN=TIMM13 PE=1 SV=1	1	1	1	1	1	1	1	1	1	1	1	1	1	1	1	1	1	1	1	1	1	1	14.7	14.7	14.7	10.5	95	95	3.19	3	3	4	2	2	2	0	44.654	By MS/MS	By MS/MS
O00592	REV__O00592	REV__O00592	1	1	1		Podocalyxin	PODXL	Homo sapiens	sp|O00592|PODXL_HUMAN Podocalyxin OS=Homo sapiens OX=9606 GN=PODXL PE=1 SV=2	1	1	1	1	1	1	1	1	1	1	1	1	1	1	1	1	1	1	1	1	1	1	0	0	0	58.635	558	558	4.09	1	3	4	5	3	6	0.0090498	1.2051	By matching	By MS/MS
P54132	REV__P54132	REV__P54132	1	1	1		Bloom syndrome protein	BLM	Homo sapiens	sp|P54132|BLM_HUMAN Bloom syndrome protein OS=Homo sapiens OX=9606 GN=BLM PE=1 SV=1	1	1	1	1	1	1	1	1	1	1	1	1	1	1	1	1	1	1	1	1	1	1	0	0	0	159	1417	1417	3.33	1	3	3	2	2	1	0.002439	1.5785	By matching	By MS/MS
Q5TCS8	REV__Q5TCS8	REV__Q5TCS8	1	1	1		Adenylate kinase 9	AK9	Homo sapiens	sp|Q5TCS8|KAD9_HUMAN Adenylate kinase 9 OS=Homo sapiens OX=9606 GN=AK9 PE=1 SV=2	1	1	1	1	0	0	0	0	0	1	0	0	0	0	0	1	0	0	0	0	0	1	0	0	0	221.41	1911	1911	6						1	0.0047619	1.4368
Q9ULR3	REV__Q9ULR3	REV__Q9ULR3	1	1	1		Protein phosphatase 1H	PPM1H	Homo sapiens	sp|Q9ULR3|PPM1H_HUMAN Protein phosphatase 1H OS=Homo sapiens OX=9606 GN=PPM1H PE=1 SV=2	1	1	1	1	1	0	0	0	0	0	1	0	0	0	0	0	1	0	0	0	0	0	0	0	0	56.447	514	514	1	1						0.0070755	1.3627	By MS/MS
[truncated: 49 more columns]

## Sheet: Volcano Plot
	log2 fold change	log P value	Group
HIST1H3A	5.2477	4.41208	Target
RPS23	1.91434	2.98165	Back
RPL27	0.577886	1.05721	Back
RPS20	-0.661049	0.800554	Back
ATP1A2	-1.07886	0	Back
PSMD11	-0.0307992	0.062768	Back
PDHX	-0.411157	0.557868	Back
HSP90AA1	-0.318121	1.47972	Back
PSMA7	-0.341696	1.09867	Back
MYL12A	0.366964	0	Back
RS1	1.66656	0.562514	Back
SUCLG1	-0.718095	0.632903	Back
NDUFS4	-0.826662	0.410353	Back
EPB41L2	-0.0405642	0.113523	Back
PDXK	0.758018	1.24212	Back
HIST1H2BM	-0.0532309	0.0545683	Back
H2AFY	-0.1814	0.290586	Back
CS	-0.27249	0.924289	Back
PSIP1	-0.431667	0.718804	Back
NDUFS3	1.46865	1.49877	Back
ATP5PD	-0.231445	0.226874	Back
SNCG	0.036115	0	Back
AIFM1	-0.278824	1.52601	Back
LDHB	0.0275974	0.0707416	Back
LDHA	-0.0708408	0.0890265	Back
MDH2	-0.0672588	0.0432508	Back
GAPDH	-0.18063	0.541022	Back
GLUD1	0.334717	0.101033	Back
GOT1	-0.305227	0.288405	Back
GOT2	-0.190305	0.301023	Back
AK1	-0.405589	0.461946	Back
CA2	0.556845	0.217098	Back
HBA	-0.228786	0.539783	Back
HBB	-0.0858154	0.165484	Back
CRYAA	0.247037	0.819969	Back
VIM	0.866224	0.518234	Back
	-1.06515	0.826216	Back
FTH1	0.415045	1.15865	Back
VCP	0.501071	0.516237	Back
ALDOA	0.0710373	0.2272	Back
SOD1	0.44438	0.209152	Back
SLC25A5	0.105134	0.109598	Back
RPLP2	-0.295324	0.216817	Back
ATP5F1B	-0.0715014	0.190316	Back
ENO1	0.530232	0.377791	Back
NPM1	-0.247599	0.341316	Back
HIST2H2BE	0.125625	0.155317	Back
H1F0	-0.0146745	0.0136531	Back
HNRNPC	-0.195144	0.349694	Back
RPS17	-0.0195096	0.0260864	Back
ALB	0.926845	0.420606	Back
SNRPA	-0.138309	0.076153	Back
ENO2	0.599924	0.407904	Back
HMGB1	0.466723	0.159403	Back
CLTA	-0.0443675	0.0486344	Back
CLTB	-0.517363	0.438914	Back
HNRNPA1L2	-0.186958	0.534896	Back
ALDOC	0.36618	1.36962	Back
H2AFV	0.182858	0.172489	Back
HIST1H2AJ	0.16964	0.657944	Back
CALM3	-0.165991	0.161399	Back
DLAT	-0.0695	0.144572	Back
SAG	0.160837	0.0920929	Back
CFL1	-0.433739	0.758846	Back
HSPD1	-0.637022	1.4474	Back
HSPA5	-0.043033	0.138804	Back
ACP2	1.50014	0.377423	Back
MAP2	-0.328152	0	Back
HSPA8	-0.197619	0.620453	Back
GNAT1	-0.692558	0.787316	Back
MDH1	-0.16142	0.443872	Back
DBI	1.58445	0.561251	Back
SLC25A6	-0.233036	0.904384	Back
RLBP1	0.286615	0.176276	Back
ATP5PF	-0.770381	0.636245	Back
ENO3	0.407813	0.432924	Back
GFAP	0.942885	0.679465	Back
PKM	-0.0762005	0.34193	Back
HSP90B1	-0.150931	0.33319	Back
COX6B1	-0.626096	0.57606	Back
NME1	0.191826	0.523613	Back
RPS2	0.673586	1.82935	Back
ACO2	0.153573	0.32502	Back
HIST1H1B	-0.147567	0.145226	Back
HIST1H1C	0.0402215	0.0205925	Back
RPL7	0.7578	0.692177	Back
PGAM1	-0.0347462	0.0512559	Back
FTH1	-0.123628	0.539805	Back
NCL	0.142429	0.195991	Back
NDUFV2		0	Back
COX5A	0.0188993	0.01689	Back
LMNB1	0.139386	0.0710296	Back
IMPDH1	0.14459	0.280623	Back
ATP6V1B2	-0.277622	0.325689	Back
HNRNPA2B1	-0.112846	0.444929	Back
CALB2	0.559769	0.651017	Back
SFPQ	-0.514766	1.08236	Back
PPIB	-0.813964	1.58366	Back
S100A1	0.0543029	0.0681573	Back
RPS3	-0.179143	0.180455	Back
EEF1G	0.106983	0.323538	Back
YWHAQ	-0.360032	0.83339	Back
CANX	0.434268	0.366326	Back
CALR	1.60923	1.06581	Back
PRDX3	0.0808442	0.18232	Back
RPL12	-0.462825	0.916019	Back
PEBP1	0.395048	0.391119	Back
PDIA3	-0.147149	0.772295	Back
GUK1	-0.310989	0.81641	Back
YWHAB	-0.132319	0.296754	Back
CTNNA1	-0.389096	0.512893	Back
RCVRN	1.61773	1.58873	Back
RPL22	0.00959078	0.0119886	Back
ARL3	-0.23231	0.52175	Back
ATP6V1E1	0.0407149	0.0589451	Back
DLST	0.121519	0.232905	Back
HSPA9	-0.294481	0.588651	Back
RPS19	-0.238089	0.286799	Back
CRYBB2	-0.012214	0.0205995	Back
GLUL	0.8028	0.823351	Back
RPL5	0.687694	0.959809	Back
RPS9	0.23079	0.254533	Back
RPS10	-0.396958	0.505205	Back
MAP1B	-0.213074	0.62614	Back
CAPZA2	0.400017	1.44284	Back
SERPINH1	-0.227166	0.295528	Back
ST13P4	1.70767	1.08634	Back
CCT8	-0.262109	0	Back
CCT4	-0.562525	0.645034	Back
MECP2	-0.220345	0.120158	Back
PSMD7	0.0449448	0.088221	Back
HDGF	0.568122	0.702444	Back
PRDX2	0.0843391	0.0788987	Back
CAPZA1	0.371379	0.354256	Back
SUB1	-0.0195268	0.045656	Back
VCP	0.90074	0.765147	Back
TPD52	-0.641385	0.278635	Back
CDC42	0.95694	1.16239	Back
UBE2N	0.0247631	0.0434965	Back
ARF1	-0.140046	0.250671	Back
RPS3A		0	Back
RPL26	0.0502268	0.0587203	Back
HSPE1	0.195825	0.128008	Back
STXBP1	-0.213962	0.567041	Back
HNRNPK	0.0976899	0.509152	Back
YWHAG	0.0104631	0.0255213	Back
RPS7	-0.26376	0.260545	Back
RPS16	0.653632	0.702549	Back
YWHAE	0.116388	0.355122	Back
RPS18	0.840171	0.755782	Back
RPS13	0.494829	0.914008	Back
SNRPD1	-0.281178	0.221292	Back
SNRPD2	-0.456524	0.556188	Back
SNRPD3	-0.239005	0.138543	Back
RPL7A	0.105366	0.110093	Back
RPS4X	0.718697	0.46697	Back
RPL23A	-0.257937	0.253205	Back
	-0.00553258	0.0105147	Back
RAN	0.457703	0.46827	Back
RPS15	-0.26203	0.565307	Back
RPS24	-0.154368	0.303706	Back
FAU	0.0288417	0.0372773	Back
GNB1	-0.4121	0.444375	Back
RPL30	-0.66102	0.489972	Back
RPL31	-0.238473	0.174346	Back
PPIA	-0.115399	0.546997	Back
YWHAZ	-0.0863228	0.179389	Back
RPL38	-0.930113	1.55775	Back
GNGT1	-0.138034	0.202947	Back
ACTG1	-0.604338	0.726265	Back
ACTA1	-0.303265	0.138991	Back
EEF1A1P5	-0.755879	1.09735	Back
TUBA1B	-0.944258	0.889098	Back
CSNK2A1	0.671137	0.770006	Back
PAFAH1B2	-0.292338	0.768722	Back
SAG	0.220671	0.212755	Back
UGP2	0.382669	0.521305	Back
ATP5F1A	-0.355924	0.803375	Back
GSTP1	0.563128	0.398055	Back
TXN	0.0256395	0.0259886	Back
RPL24	-0.0683384	0.221234	Back
SRSF3	0.535995	1.23064	Back
H3F3A	-0.196547	0.288455	Back
PURA	-0.00786781	0.0314727	Back
SPTBN1	-0.415098	1.74091	Back
SET	0.142826	0.800346	Back
GLO1	0.854033	0.590036	Back
HSPA6	0.0689367	0.0298512	Back
RPL18	0.629593	0.790243	Back
SRSF1	0.35564	1.03478	Back
CAMK2D	-0.0803674	0.0651435	Back
DCTN2	-0.199903	0.710263	Back
SPTAN1	-0.266301	2.13881	Back
HNRNPD	-0.138057	0.285476	Back
CRMP1	-0.0883738	0.0657487	Back
2002-09-01	0.569094	0.452401	Back
PDIA6	0.305857	0.630771	Back
PEA15	-0.649958	1.29315	Back
PPA1	-0.37531	0.920134	Back
PTGES3	-0.347438	0.612097	Back
RCN1	0.237017	0.901026	Back
RAB11B	-0.205055	0.667584	Back
SNCB	-0.269201	0.8778	Back
2007-09-01	-0.448331	2.11368	Back
DPYSL2	-0.0397231	0.04128	Back
HIST2H2AC	0.152402	0.342756	Back
RTCB	-0.0184714	0.0476604	Back
TPI1	0.0484994	0.0648888	Back
CKMT1	0.0145028	0.0256207	Back
CKB	0.198858	0.473925	Back
ATP5PO	-0.321531	0.383536	Back
PFKM	-0.772282	1.23251	Back
ALDH2	0.477662	0.461938	Back
RPL6	0.720301	1.13224	Back
HPRT1	0.0765394	0.236565	Back
LGALS1	-0.0344048	0.0805542	Back
VPS26B	-0.0609703	0.13767	Back
CA3	0.261458	0.608681	Back
HSPB1	0.00335884	0.00672107	Back
COX5B	-0.570549	0.839484	Back
HP1BP3	-0.0807826	0	Back
HSPA1B	-0.262678	0.596887	Back
UCHL1	-0.817364	1.72847	Back
CRYAB	0.152063	0.435861	Back
PGK1	-0.447893	2.35692	Back
ARR3	-0.0214666	0.195486	Back
OOSP2	1.24678	0.373074	Back
KATNAL2	1.05678	0.278889	Back
DCPS	0.862418	0.417328	Back
COX7A1	-1.03417	0.934908	Back
DNAJA4		0	Back
H1FX	-0.200464	0.189088	Back
ATP5MF	0.0911477	0.276308	Back
DYNLL2	0.241452	0.118774	Back
S100A16	-0.00969315	0.00937973	Back
PARK7	0.486556	0.357421	Back
CHP1	-0.145133	0.251319	Back
SH3GL2	1.03409	0.766691	Back
NIPSNAP1	2.48624	1.03855	Back
ARPC5L	-0.496663	0.543053	Back
HINT2	-0.27157	0.812548	Back
PACSIN1	-0.227215	1.24606	Back
ATP5ME	-0.428158	0.589856	Back
DYNLRB1	-0.341457	0.706843	Back
RPRD1B	-0.017121	0.0186165	Back
PRDX6	0.262843	0.602942	Back
DNAJB11	0.156562	0.158637	Back
PFDN2	0.245092	0.150787	Back
RTRAF	-0.226916	0.176753	Back
SF3B6	-0.294446	0.375516	Back
HDGFL3	-0.0499204	0.0473908	Back
RPL36	-0.0968641	0.121501	Back
ATP6V1D	0.277697	2.9184	Back

## Sheet: Volcano Plot - treshold values
X coordinate	Y coordinate
10	2.95156
9.99	2.9517
9.98	2.95184
9.97	2.95198
9.96	2.95212
9.95	2.95226
9.94	2.9524
9.93	2.95254
9.92	2.95268
9.91	2.95282
9.9	2.95296
9.89	2.9531
9.88	2.95325
9.87	2.95339
9.86	2.95353
9.85	2.95367
9.84	2.95382
9.83	2.95396
9.82	2.9541
9.81	2.95425
9.8	2.95439
9.79	2.95454
9.78	2.95468
9.77	2.95483
9.76	2.95497
9.75	2.95512
9.74	2.95527
9.73	2.95541
9.72	2.95556
9.71	2.95571
9.7	2.95586
9.69	2.956
9.68	2.95615
9.67	2.9563
9.66	2.95645
9.65	2.9566
9.64	2.95675
9.63	2.9569
9.62	2.95705
9.61	2.9572
9.6	2.95735
9.59	2.9575
9.58	2.95765
9.57	2.9578
9.56	2.95796
9.55	2.95811
9.54	2.95826
9.53	2.95842
9.52	2.95857
9.51	2.95872
9.5	2.95888
9.49	2.95903
9.48	2.95919
9.47	2.95934
9.46	2.9595
9.45	2.95965
9.44	2.95981
9.43	2.95997
9.42	2.96012
9.41	2.96028
9.4	2.96044
9.39	2.9606
9.38	2.96076
9.37	2.96091
9.36	2.96107
9.35	2.96123
9.34	2.96139
9.33	2.96155
9.32	2.96171
9.31	2.96187
9.3	2.96204
9.29	2.9622
9.28	2.96236
9.27	2.96252
9.26	2.96269
9.25	2.96285
9.24	2.96301
9.23	2.96318
9.22	2.96334
9.21	2.9635
9.2	2.96367
9.19	2.96383
9.18	2.964
9.17	2.96417
9.16	2.96433
9.15	2.9645
9.14	2.96467
9.13	2.96484
9.12	2.965
9.11	2.96517
9.1	2.96534
9.09	2.96551
9.08	2.96568
9.07	2.96585
9.06	2.96602
9.05	2.96619
9.04	2.96636
9.03	2.96653
9.02	2.96671
9.01	2.96688
9	2.96705
8.99	2.96722
8.98	2.9674
8.97	2.96757
8.96	2.96775
8.95	2.96792
8.94	2.9681
8.93	2.96827
8.92	2.96845
8.91	2.96862
8.9	2.9688
8.89	2.96898
8.88	2.96916
8.87	2.96933
8.86	2.96951
8.85	2.96969
8.84	2.96987
8.83	2.97005
8.82	2.97023
8.81	2.97041
8.8	2.97059
8.79	2.97077
8.78	2.97096
8.77	2.97114
8.76	2.97132
8.75	2.97151
8.74	2.97169
8.73	2.97187
8.72	2.97206
8.71	2.97224
8.7	2.97243
8.69	2.97261
8.68	2.9728
8.67	2.97299
8.66	2.97318
8.65	2.97336
8.64	2.97355
8.63	2.97374
8.62	2.97393
8.61	2.97412
8.6	2.97431
8.59	2.9745
8.58	2.97469
8.57	2.97488
8.56	2.97507
8.55	2.97527
8.54	2.97546
8.53	2.97565
8.52	2.97585
8.51	2.97604
8.5	2.97624
8.49	2.97643
8.48	2.97663
8.47	2.97682
8.46	2.97702
8.45	2.97722
8.44	2.97742
8.43	2.97761
8.42	2.97781
8.41	2.97801
8.4	2.97821
8.39	2.97841
8.38	2.97861
8.37	2.97881
8.36	2.97902
8.35	2.97922
8.34	2.97942
8.33	2.97963
8.32	2.97983
8.31	2.98003
8.3	2.98024
8.29	2.98044
8.28	2.98065
8.27	2.98086
8.26	2.98106
8.25	2.98127
8.24	2.98148
8.23	2.98169
8.22	2.9819
8.21	2.98211
8.2	2.98232
8.19	2.98253
8.18	2.98274
8.17	2.98295
8.16	2.98316
8.15	2.98338
8.14	2.98359
8.13	2.9838
8.12	2.98402
8.11	2.98423
8.1	2.98445
8.09	2.98467
8.08	2.98488
8.07	2.9851
8.06	2.98532
8.05	2.98554
8.04	2.98576
8.03	2.98598
8.02	2.9862
8.01	2.98642
8	2.98664
7.99	2.98686
7.98	2.98708
7.97	2.98731
7.96	2.98753
7.95	2.98775
7.94	2.98798
7.93	2.9882
7.92	2.98843
7.91	2.98866
7.9	2.98889
7.89	2.98911
7.88	2.98934
7.87	2.98957
7.86	2.9898
7.85	2.99003
7.84	2.99026
7.83	2.99049
7.82	2.99073
7.81	2.99096
7.8	2.99119
7.79	2.99143
7.78	2.99166
7.77	2.9919
7.76	2.99214
7.75	2.99237
7.74	2.99261
7.73	2.99285
7.72	2.99309
7.71	2.99333
7.7	2.99357
7.69	2.99381
7.68	2.99405
7.67	2.99429
7.66	2.99453
7.65	2.99478
7.64	2.99502
7.63	2.99527
7.62	2.99551
7.61	2.99576
7.6	2.996
7.59	2.99625
7.58	2.9965
7.57	2.99675
7.56	2.997
7.55	2.99725
7.54	2.9975
7.53	2.99775
7.52	2.998
7.51	2.99826
7.5	2.99851
7.49	2.99877
7.48	2.99902
7.47	2.99928
7.46	2.99953
7.45	2.99979
7.44	3.00005
7.43	3.00031
7.42	3.00057
7.41	3.00083
7.4	3.00109
7.39	3.00135
7.38	3.00162
7.37	3.00188
7.36	3.00214
7.35	3.00241
7.34	3.00268
7.33	3.00294
7.32	3.00321
7.31	3.00348
7.3	3.00375
7.29	3.00402
7.28	3.00429
7.27	3.00456
7.26	3.00483
7.25	3.0051
7.24	3.00538
7.23	3.00565
7.22	3.00593
7.21	3.0062
7.2	3.00648
7.19	3.00676
7.18	3.00704
7.17	3.00732
7.16	3.0076
7.15	3.00788
7.14	3.00816
7.13	3.00844
7.12	3.00872
7.11	3.00901
7.1	3.00929
7.09	3.00958
7.08	3.00987
7.07	3.01016
7.06	3.01044
7.05	3.01073
7.04	3.01102
7.03	3.01132
7.02	3.01161
7.01	3.0119
7	3.0122
6.99	3.01249
6.98	3.01279
6.97	3.01308
6.96	3.01338
6.95	3.01368
6.94	3.01398
6.93	3.01428
6.92	3.01458
6.91	3.01488
6.9	3.01519
6.89	3.01549
6.88	3.0158
6.87	3.0161
6.86	3.01641
6.85	3.01672
6.84	3.01703
6.83	3.01734
6.82	3.01765
6.81	3.01796
6.8	3.01827
6.79	3.01859
6.78	3.0189
6.77	3.01922
6.76	3.01953
6.75	3.01985
6.74	3.02017
6.73	3.02049
6.72	3.02081
6.71	3.02113
6.7	3.02146
6.69	3.02178
6.68	3.0221
6.67	3.02243
6.66	3.02276
6.65	3.02309
6.64	3.02342
6.63	3.02375
6.62	3.02408
6.61	3.02441
6.6	3.02474
6.59	3.02508
6.58	3.02541
6.57	3.02575
6.56	3.02609
6.55	3.02643
6.54	3.02677
6.53	3.02711
6.52	3.02745
6.51	3.02779
6.5	3.02814
6.49	3.02848
6.48	3.02883
6.47	3.02918
6.46	3.02953
6.45	3.02988
6.44	3.03023
6.43	3.03058
6.42	3.03094
6.41	3.03129
6.4	3.03165
6.39	3.03201
6.38	3.03236
6.37	3.03272
6.36	3.03308
6.35	3.03345
6.34	3.03381
6.33	3.03418
6.32	3.03454
6.31	3.03491
6.3	3.03528
6.29	3.03565
6.28	3.03602
6.27	3.03639
6.26	3.03676
6.25	3.03714
6.24	3.03751
6.23	3.03789
6.22	3.03827
6.21	3.03865
6.2	3.03903
6.19	3.03942
6.18	3.0398
6.17	3.04018
6.16	3.04057
6.15	3.04096
6.14	3.04135
6.13	3.04174
6.12	3.04213
6.11	3.04253
6.1	3.04292
6.09	3.04332
6.08	3.04371
6.07	3.04411
6.06	3.04451
6.05	3.04492
6.04	3.04532
6.03	3.04573
6.02	3.04613
6.01	3.04654
6	3.04695
5.99	3.04736
5.98	3.04777
5.97	3.04819
5.96	3.0486
5.95	3.04902
5.94	3.04944
5.93	3.04986
5.92	3.05028
5.91	3.0507
5.9	3.05112
5.89	3.05155
5.88	3.05198
5.87	3.05241
5.86	3.05284
5.85	3.05327
5.84	3.0537
5.83	3.05414
5.82	3.05458
5.81	3.05502
5.8	3.05546
5.79	3.0559
5.78	3.05634
5.77	3.05679
5.76	3.05723
5.75	3.05768
5.74	3.05813
5.73	3.05859
5.72	3.05904
5.71	3.05949
5.7	3.05995
5.69	3.06041
5.68	3.06087
5.67	3.06133
5.66	3.0618
5.65	3.06227
5.64	3.06273
5.63	3.0632
5.62	3.06367
5.61	3.06415
5.6	3.06462
5.59	3.0651
5.58	3.06558
5.57	3.06606
5.56	3.06654
5.55	3.06703
5.54	3.06751
5.53	3.068
5.52	3.06849
5.51	3.06898
5.5	3.06948
5.49	3.06997
5.48	3.07047
5.47	3.07097
5.46	3.07148
5.45	3.07198
5.44	3.07249
5.43	3.07299
5.42	3.0735
5.41	3.07402
5.4	3.07453
5.39	3.07505
5.38	3.07557
5.37	3.07609
5.36	3.07661
5.35	3.07713
5.34	3.07766
5.33	3.07819
5.32	3.07872
5.31	3.07925
5.3	3.07979
5.29	3.08033
5.28	3.08087
5.27	3.08141
5.26	3.08196
5.25	3.0825
5.24	3.08305
5.23	3.0836
5.22	3.08416
5.21	3.08471
5.2	3.08527
5.19	3.08583
5.18	3.0864
5.17	3.08696
5.16	3.08753
5.15	3.0881
5.14	3.08867
5.13	3.08925
5.12	3.08982
5.11	3.09041
5.1	3.09099
5.09	3.09157
5.08	3.09216
5.07	3.09275
5.06	3.09334
5.05	3.09394
5.04	3.09454
5.03	3.09514
5.02	3.09574
5.01	3.09635
5	3.09696
4.99	3.09757
4.98	3.09818
4.97	3.0988
4.96	3.09942
4.95	3.10004
4.94	3.10066
4.93	3.10129
4.92	3.10192
4.91	3.10256
4.9	3.10319
4.89	3.10383
4.88	3.10447
4.87	3.10512
4.86	3.10576
4.85	3.10642
4.84	3.10707
4.83	3.10773
4.82	3.10839
4.81	3.10905
4.8	3.10971
4.79	3.11038
4.78	3.11105
4.77	3.11173
4.76	3.11241
4.75	3.11309
4.74	3.11377
4.73	3.11446
4.72	3.11515
4.71	3.11585
4.7	3.11654
4.69	3.11724
4.68	3.11795
4.67	3.11865
4.66	3.11936
4.65	3.12008
4.64	3.1208
4.63	3.12152
4.62	3.12224
4.61	3.12297
4.6	3.1237
4.59	3.12444
4.58	3.12517
4.57	3.12592
4.56	3.12666
4.55	3.12741
4.54	3.12816
4.53	3.12892
4.52	3.12968
4.51	3.13044
4.5	3.13121
4.49	3.13198
4.48	3.13276
4.47	3.13354
4.46	3.13432
4.45	3.13511
4.44	3.1359
4.43	3.13669
4.42	3.13749
4.41	3.1383
4.4	3.1391
4.39	3.13991
4.38	3.14073
4.37	3.14155
4.36	3.14237
4.35	3.1432
4.34	3.14403
4.33	3.14487
4.32	3.14571
4.31	3.14656
4.3	3.14741
4.29	3.14826
4.28	3.14912
4.27	3.14998
4.26	3.15085
4.25	3.15172
4.24	3.1526
4.23	3.15348
4.22	3.15436
4.21	3.15525
4.2	3.15615
4.19	3.15705
4.18	3.15796
4.17	3.15887
4.16	3.15978
4.15	3.1607
4.14	3.16162
4.13	3.16255
4.12	3.16349
4.11	3.16443
4.1	3.16537
4.09	3.16632
4.08	3.16728
4.07	3.16824
4.06	3.16921
4.05	3.17018
4.04	3.17116
4.03	3.17214
4.02	3.17313
4.01	3.17412
4	3.17512
3.99	3.17612
3.98	3.17713
3.97	3.17815
3.96	3.17917
3.95	3.1802
3.94	3.18123
3.93	3.18227
3.92	3.18332
3.91	3.18437
3.9	3.18543
3.89	3.18649
3.88	3.18756
3.87	3.18864
3.86	3.18972
3.85	3.19081
3.84	3.19191
3.83	3.19301
3.82	3.19412
3.81	3.19523
3.8	3.19635
3.79	3.19748
3.78	3.19862
3.77	3.19976
3.76	3.20091
3.75	3.20207
3.74	3.20323
3.73	3.2044
3.72	3.20558
3.71	3.20676
3.7	3.20795
3.69	3.20915
3.68	3.21036
3.67	3.21157
3.66	3.2128
3.65	3.21403
3.64	3.21526
3.63	3.21651
3.62	3.21776
3.61	3.21902
3.6	3.22029
3.59	3.22157
3.58	3.22285
3.57	3.22415
3.56	3.22545
3.55	3.22676
3.54	3.22808
3.53	3.2294
3.52	3.23074
3.51	3.23208
3.5	3.23344
3.49	3.2348
3.48	3.23617
3.47	3.23755
3.46	3.23894
3.45	3.24034
3.44	3.24175
3.43	3.24317
3.42	3.2446
3.41	3.24603
3.4	3.24748
3.39	3.24894
3.38	3.2504
3.37	3.25188
3.36	3.25337
3.35	3.25487
3.34	3.25637
3.33	3.25789
3.32	3.25942
3.31	3.26096
3.3	3.26251
3.29	3.26407
3.28	3.26565
3.27	3.26723
3.26	3.26882
3.25	3.27043
3.24	3.27205
3.23	3.27368
3.22	3.27532
3.21	3.27697
3.2	3.27864
3.19	3.28032
3.18	3.28201
3.17	3.28371
3.16	3.28543
3.15	3.28715
3.14	3.28889
3.13	3.29065
3.12	3.29242
3.11	3.2942
3.1	3.29599
3.09	3.2978
3.08	3.29962
3.07	3.30146
3.06	3.3033
3.05	3.30517
3.04	3.30705
3.03	3.30894
3.02	3.31085
3.01	3.31277
3	3.31471
2.99	3.31666
2.98	3.31863
2.97	3.32062
2.96	3.32262
2.95	3.32463
2.94	3.32667
2.93	3.32872
2.92	3.33078
2.91	3.33287
2.9	3.33497
2.89	3.33708
2.88	3.33922
2.87	3.34137
2.86	3.34354
2.85	3.34573
2.84	3.34794
2.83	3.35017
2.82	3.35241
2.81	3.35467
2.8	3.35696
2.79	3.35926
2.78	3.36159
2.77	3.36393
2.76	3.36629
2.75	3.36868
2.74	3.37108
2.73	3.37351
2.72	3.37596
2.71	3.37843
2.7	3.38092
2.69	3.38344
2.68	3.38598
2.67	3.38854
2.66	3.39112
2.65	3.39373
2.64	3.39636
2.63	3.39902
2.62	3.4017
2.61	3.40441
2.6	3.40714
2.59	3.4099
2.58	3.41268
2.57	3.41549
2.56	3.41833
2.55	3.42119
2.54	3.42408
2.53	3.42701
2.52	3.42995
2.51	3.43293
2.5	3.43594
2.49	3.43898
2.48	3.44204
2.47	3.44514
2.46	3.44827
2.45	3.45143
2.44	3.45463
2.43	3.45785
2.42	3.46111
2.41	3.46441
2.4	3.46773
2.39	3.4711
2.38	3.47449
2.37	3.47793
2.36	3.4814
2.35	3.48491
2.34	3.48845
2.33	3.49203
2.32	3.49566
2.31	3.49932
2.3	3.50302
2.29	3.50676
2.28	3.51055
2.27	3.51437
2.26	3.51824
2.25	3.52216
2.24	3.52612
2.23	3.53012
2.22	3.53417
2.21	3.53827
2.2	3.54241
2.19	3.5466
2.18	3.55085
2.17	3.55514
2.16	3.55948
2.15	3.56388
2.14	3.56833
2.13	3.57283
2.12	3.57739
2.11	3.58201
2.1	3.58668
2.09	3.59141
2.08	3.5962
2.07	3.60105
2.06	3.60597
2.05	3.61094
2.04	3.61598
2.03	3.62109
2.02	3.62626
2.01	3.6315
2	3.63681
1.99	3.64219
1.98	3.64764
1.97	3.65317
1.96	3.65877
1.95	3.66445
1.94	3.67021
1.93	3.67605
1.92	3.68197
1.91	3.68797
1.9	3.69406
1.89	3.70024
1.88	3.70651
1.87	3.71286
1.86	3.71932
1.85	3.72586
1.84	3.73251
1.83	3.73925
1.82	3.7461
1.81	3.75305
1.8	3.76011
1.79	3.76728
1.78	3.77456
1.77	3.78196
1.76	3.78947
1.75	3.79711
1.74	3.80487
1.73	3.81275
1.72	3.82077
1.71	3.82892
1.7	3.83721
1.69	3.84564
1.68	3.85421
1.67	3.86293
1.66	3.8718
1.65	3.88083
1.64	3.89001
1.63	3.89937
1.62	3.90889
1.61	3.91859
1.6	3.92846
1.59	3.93852
1.58	3.94877
1.57	3.95922
1.56	3.96987
1.55	3.98072
1.54	3.99179
1.53	4.00307
1.52	4.01459
1.51	4.02634
1.5	4.03833
1.49	4.05057
1.48	4.06306
1.47	4.07582
1.46	4.08886
1.45	4.10218
1.44	4.1158
1.43	4.12972
1.42	4.14396
1.41	4.15852
1.4	4.17342
1.39	4.18867
1.38	4.20428
1.37	4.22027
1.36	4.23665
1.35	4.25344
1.34	4.27066
1.33	4.28831
1.32	4.30642
1.31	4.32501
1.3	4.3441
1.29	4.36371
1.28	4.38386
1.27	4.40457
1.26	4.42588
1.25	4.4478
1.24	4.47037
1.23	4.49363
1.22	4.51759
1.21	4.5423
1.2	4.5678
1.19	4.59412
1.18	4.62131
1.17	4.64942
1.16	4.6785
1.15	4.70861
1.14	4.73979
1.13	4.77213
1.12	4.80568
1.11	4.84053
1.1	4.87675
1.09	4.91445
1.08	4.95371
1.07	4.99466
1.06	5.03741
1.05	5.0821
1.04	5.12887
1.03	5.17791
1.02	5.22938
1.01	5.28352
1	5.34055
0.99	5.40074
0.98	5.46441
0.97	5.53191
0.96	5.60366
0.95	5.68013
0.94	5.76188
0.93	5.84959
0.92	5.94405
0.91	6.04624
0.9	6.15733
0.89	6.2788
0.88	6.41253
0.87	6.56093
0.86	6.72719
0.85	6.91567
0.84	7.13251
0.83	7.38681
0.82	7.69282
0.81	8.07482
0.8	8.57949
0.79	9.3163
0.78	10.6723
-0.78	10.6723
-0.79	9.3163
-0.8	8.57949
-0.81	8.07482
-0.82	7.69282
-0.83	7.38681
-0.84	7.13251
-0.85	6.91567
-0.86	6.72719
-0.87	6.56093
-0.88	6.41253
-0.89	6.2788
-0.9	6.15733
-0.91	6.04624
-0.92	5.94405
-0.93	5.84959
-0.94	5.76188
-0.95	5.68013
-0.96	5.60366
-0.97	5.53191
-0.98	5.46441
-0.99	5.40074
-1	5.34055
-1.01	5.28352
-1.02	5.22938
-1.03	5.17791
-1.04	5.12887
-1.05	5.0821
-1.06	5.03741
-1.07	4.99466
-1.08	4.95371
-1.09	4.91445
-1.1	4.87675
-1.11	4.84053
-1.12	4.80568
-1.13	4.77213
-1.14	4.73979
-1.15	4.70861
-1.16	4.6785
-1.17	4.64942
-1.18	4.62131
-1.19	4.59412
-1.2	4.5678
-1.21	4.5423
-1.22	4.51759
-1.23	4.49363
-1.24	4.47037
-1.25	4.4478
-1.26	4.42588
-1.27	4.40457
-1.28	4.38386
-1.29	4.36371
-1.3	4.3441
-1.31	4.32501
-1.32	4.30642
-1.33	4.28831
-1.34	4.27066
-1.35	4.25344
-1.36	4.23665
-1.37	4.22027
-1.38	4.20428
-1.39	4.18867
-1.4	4.17342
-1.41	4.15852
-1.42	4.14396
-1.43	4.12972
-1.44	4.1158
-1.45	4.10218
-1.46	4.08886
-1.47	4.07582
-1.48	4.06306
-1.49	4.05057
-1.5	4.03833
-1.51	4.02634
-1.52	4.01459
-1.53	4.00307
-1.54	3.99179
-1.55	3.98072
-1.56	3.96987
-1.57	3.95922
-1.58	3.94877
-1.59	3.93852
-1.6	3.92846
-1.61	3.91859
-1.62	3.90889
-1.63	3.89937
-1.64	3.89001
-1.65	3.88083
-1.66	3.8718
-1.67	3.86293
-1.68	3.85421
-1.69	3.84564
-1.7	3.83721
-1.71	3.82892
-1.72	3.82077
-1.73	3.81275
-1.74	3.80487
-1.75	3.79711
-1.76	3.78947
-1.77	3.78196
-1.78	3.77456
-1.79	3.76728
-1.8	3.76011
-1.81	3.75305
-1.82	3.7461
-1.83	3.73925
-1.84	3.73251
-1.85	3.72586
-1.86	3.71932
-1.87	3.71286
-1.88	3.70651
-1.89	3.70024
-1.9	3.69406
-1.91	3.68797
-1.92	3.68197
-1.93	3.67605
-1.94	3.67021
-1.95	3.66445
-1.96	3.65877
-1.97	3.65317
-1.98	3.64764
-1.99	3.64219
-2	3.63681
-2.01	3.6315
-2.02	3.62626
-2.03	3.62109
-2.04	3.61598
-2.05	3.61094
-2.06	3.60597
-2.07	3.60105
-2.08	3.5962
-2.09	3.59141
-2.1	3.58668
-2.11	3.58201
-2.12	3.57739
-2.13	3.57283
-2.14	3.56833
-2.15	3.56388
-2.16	3.55948
-2.17	3.55514
-2.18	3.55085
-2.19	3.5466
-2.2	3.54241
-2.21	3.53827
-2.22	3.53417
-2.23	3.53012
-2.24	3.52612
-2.25	3.52216
-2.26	3.51824
-2.27	3.51437
-2.28	3.51055
-2.29	3.50676
-2.3	3.50302
-2.31	3.49932
-2.32	3.49566
-2.33	3.49203
-2.34	3.48845
-2.35	3.48491
-2.36	3.4814
-2.37	3.47793
-2.38	3.47449
-2.39	3.4711
-2.4	3.46773
-2.41	3.46441
-2.42	3.46111
-2.43	3.45785
-2.44	3.45463
-2.45	3.45143
-2.46	3.44827
-2.47	3.44514
-2.48	3.44204
-2.49	3.43898
-2.5	3.43594
-2.51	3.43293
-2.52	3.42995
-2.53	3.42701
-2.54	3.42408
-2.55	3.42119
-2.56	3.41833
-2.57	3.41549
-2.58	3.41268
-2.59	3.4099
-2.6	3.40714
-2.61	3.40441
-2.62	3.4017
-2.63	3.39902
-2.64	3.39636
-2.65	3.39373
-2.66	3.39112
-2.67	3.38854
-2.68	3.38598
-2.69	3.38344
-2.7	3.38092
-2.71	3.37843
-2.72	3.37596
-2.73	3.37351
-2.74	3.37108
-2.75	3.36868
-2.76	3.36629
-2.77	3.36393
-2.78	3.36159
-2.79	3.35926
-2.8	3.35696
-2.81	3.35467
-2.82	3.35241
-2.83	3.35017
-2.84	3.34794
-2.85	3.34573
-2.86	3.34354
-2.87	3.34137
-2.88	3.33922
-2.89	3.33708
-2.9	3.33497
-2.91	3.33287
-2.92	3.33078
-2.93	3.32872
-2.94	3.32667
-2.95	3.32463
-2.96	3.32262
-2.97	3.32062
-2.98	3.31863
-2.99	3.31666
-3	3.31471
-3.01	3.31277
-3.02	3.31085
-3.03	3.30894
-3.04	3.30705
-3.05	3.30517
-3.06	3.3033
-3.07	3.30146
-3.08	3.29962
-3.09	3.2978
-3.1	3.29599
-3.11	3.2942
-3.12	3.29242
-3.13	3.29065
-3.14	3.28889
-3.15	3.28715
-3.16	3.28543
-3.17	3.28371
-3.18	3.28201
-3.19	3.28032
-3.2	3.27864
-3.21	3.27697
-3.22	3.27532
-3.23	3.27368
-3.24	3.27205
-3.25	3.27043
-3.26	3.26882
-3.27	3.26723
-3.28	3.26565
-3.29	3.26407
-3.3	3.26251
-3.31	3.26096
-3.32	3.25942
-3.33	3.25789
-3.34	3.25637
-3.35	3.25487
-3.36	3.25337
-3.37	3.25188
-3.38	3.2504
-3.39	3.24894
-3.4	3.24748
-3.41	3.24603
-3.42	3.2446
-3.43	3.24317
-3.44	3.24175
-3.45	3.24034
-3.46	3.23894
-3.47	3.23755
-3.48	3.23617
-3.49	3.2348
-3.5	3.23344
-3.51	3.23208
-3.52	3.23074
-3.53	3.2294
-3.54	3.22808
-3.55	3.22676
-3.56	3.22545
-3.57	3.22415
-3.58	3.22285
-3.59	3.22157
-3.6	3.22029
-3.61	3.21902
-3.62	3.21776
-3.63	3.21651
-3.64	3.21526
-3.65	3.21403
-3.66	3.2128
-3.67	3.21157
-3.68	3.21036
-3.69	3.20915
-3.7	3.20795
-3.71	3.20676
-3.72	3.20558
-3.73	3.2044
-3.74	3.20323
-3.75	3.20207
-3.76	3.20091
-3.77	3.19976
-3.78	3.19862
-3.79	3.19748
-3.8	3.19635
-3.81	3.19523
-3.82	3.19412
-3.83	3.19301
-3.84	3.19191
-3.85	3.19081
-3.86	3.18972
-3.87	3.18864
-3.88	3.18756
-3.89	3.18649
-3.9	3.18543
-3.91	3.18437
-3.92	3.18332
-3.93	3.18227
-3.94	3.18123
-3.95	3.1802
-3.96	3.17917
-3.97	3.17815
-3.98	3.17713
-3.99	3.17612
-4	3.17512
-4.01	3.17412
-4.02	3.17313
-4.03	3.17214
-4.04	3.17116
-4.05	3.17018
-4.06	3.16921
-4.07	3.16824
-4.08	3.16728
-4.09	3.16632
-4.1	3.16537
-4.11	3.16443
-4.12	3.16349
-4.13	3.16255
-4.14	3.16162
-4.15	3.1607
-4.16	3.15978
-4.17	3.15887
-4.18	3.15796
-4.19	3.15705
-4.2	3.15615
-4.21	3.15525
-4.22	3.15436
-4.23	3.15348
-4.24	3.1526
-4.25	3.15172
-4.26	3.15085
-4.27	3.14998
-4.28	3.14912
-4.29	3.14826
-4.3	3.14741
-4.31	3.14656
-4.32	3.14571
-4.33	3.14487
-4.34	3.14403
-4.35	3.1432
-4.36	3.14237
-4.37	3.14155
-4.38	3.14073
-4.39	3.13991
-4.4	3.1391
-4.41	3.1383
-4.42	3.13749
-4.43	3.13669
-4.44	3.1359
-4.45	3.13511
-4.46	3.13432
-4.47	3.13354
-4.48	3.13276
-4.49	3.13198
-4.5	3.13121
-4.51	3.13044
-4.52	3.12968
-4.53	3.12892
-4.54	3.12816
-4.55	3.12741
-4.56	3.12666
-4.57	3.12592
-4.58	3.12517
-4.59	3.12444
-4.6	3.1237
-4.61	3.12297
-4.62	3.12224
-4.63	3.12152
-4.64	3.1208
-4.65	3.12008
-4.66	3.11936
-4.67	3.11865
-4.68	3.11795
-4.69	3.11724
-4.7	3.11654
-4.71	3.11585
-4.72	3.11515
-4.73	3.11446
-4.74	3.11377
-4.75	3.11309
-4.76	3.11241
-4.77	3.11173
-4.78	3.11105
-4.79	3.11038
-4.8	3.10971
-4.81	3.10905
-4.82	3.10839
-4.83	3.10773
-4.84	3.10707
-4.85	3.10642
-4.86	3.10576
-4.87	3.10512
-4.88	3.10447
-4.89	3.10383
-4.9	3.10319
-4.91	3.10256
-4.92	3.10192
-4.93	3.10129
-4.94	3.10066
-4.95	3.10004
-4.96	3.09942
-4.97	3.0988
-4.98	3.09818
-4.99	3.09757
-5	3.09696
-5.01	3.09635
-5.02	3.09574
-5.03	3.09514
-5.04	3.09454
-5.05	3.09394
-5.06	3.09334
-5.07	3.09275
-5.08	3.09216
-5.09	3.09157
-5.1	3.09099
-5.11	3.09041
-5.12	3.08982
-5.13	3.08925
-5.14	3.08867
-5.15	3.0881
-5.16	3.08753
-5.17	3.08696
-5.18	3.0864
-5.19	3.08583
-5.2	3.08527
-5.21	3.08471
-5.22	3.08416
-5.23	3.0836
-5.24	3.08305
-5.25	3.0825
-5.26	3.08196
-5.27	3.08141
-5.28	3.08087
-5.29	3.08033
-5.3	3.07979
-5.31	3.07925
-5.32	3.07872
-5.33	3.07819
-5.34	3.07766
-5.35	3.07713
-5.36	3.07661
-5.37	3.07609
-5.38	3.07557
-5.39	3.07505
-5.4	3.07453
-5.41	3.07402
-5.42	3.0735
-5.43	3.07299
-5.44	3.07249
-5.45	3.07198
-5.46	3.07148
-5.47	3.07097
-5.48	3.07047
-5.49	3.06997
-5.5	3.06948
-5.51	3.06898
-5.52	3.06849
-5.53	3.068
-5.54	3.06751
-5.55	3.06703
-5.56	3.06654
-5.57	3.06606
-5.58	3.06558
-5.59	3.0651
-5.6	3.06462
-5.61	3.06415
-5.62	3.06367
-5.63	3.0632
-5.64	3.06273
-5.65	3.06227
-5.66	3.0618
-5.67	3.06133
-5.68	3.06087
-5.69	3.06041
-5.7	3.05995
-5.71	3.05949
-5.72	3.05904
-5.73	3.05859
-5.74	3.05813
-5.75	3.05768
-5.76	3.05723
-5.77	3.05679
-5.78	3.05634
-5.79	3.0559
-5.8	3.05546
-5.81	3.05502
-5.82	3.05458
-5.83	3.05414
-5.84	3.0537
-5.85	3.05327
-5.86	3.05284
-5.87	3.05241
-5.88	3.05198
-5.89	3.05155
-5.9	3.05112
-5.91	3.0507
-5.92	3.05028
-5.93	3.04986
-5.94	3.04944
-5.95	3.04902
-5.96	3.0486
-5.97	3.04819
-5.98	3.04777
-5.99	3.04736
-6	3.04695
-6.01	3.04654
-6.02	3.04613
-6.03	3.04573
-6.04	3.04532
-6.05	3.04492
-6.06	3.04451
-6.07	3.04411
-6.08	3.04371
-6.09	3.04332
-6.1	3.04292
-6.11	3.04253
-6.12	3.04213
-6.13	3.04174
-6.14	3.04135
-6.15	3.04096
-6.16	3.04057
-6.17	3.04018
-6.18	3.0398
-6.19	3.03942
-6.2	3.03903
-6.21	3.03865
-6.22	3.03827
-6.23	3.03789
-6.24	3.03751
-6.25	3.03714
-6.26	3.03676
-6.27	3.03639
-6.28	3.03602
-6.29	3.03565
-6.3	3.03528
-6.31	3.03491
-6.32	3.03454
-6.33	3.03418
-6.34	3.03381
-6.35	3.03345
-6.36	3.03308
-6.37	3.03272
-6.38	3.03236
-6.39	3.03201
-6.4	3.03165
-6.41	3.03129
-6.42	3.03094
-6.43	3.03058
-6.44	3.03023
-6.45	3.02988
-6.46	3.02953
-6.47	3.02918
-6.48	3.02883
-6.49	3.02848
-6.5	3.02814
-6.51	3.02779
-6.52	3.02745
-6.53	3.02711
-6.54	3.02677
-6.55	3.02643
-6.56	3.02609
-6.57	3.02575
-6.58	3.02541
-6.59	3.02508
-6.6	3.02474
-6.61	3.02441
-6.62	3.02408
-6.63	3.02375
-6.64	3.02342
-6.65	3.02309
-6.66	3.02276
-6.67	3.02243
-6.68	3.0221
-6.69	3.02178
-6.7	3.02146
-6.71	3.02113
-6.72	3.02081
-6.73	3.02049
-6.74	3.02017
-6.75	3.01985
-6.76	3.01953
-6.77	3.01922
-6.78	3.0189
-6.79	3.01859
-6.8	3.01827
-6.81	3.01796
-6.82	3.01765
-6.83	3.01734
-6.84	3.01703
-6.85	3.01672
-6.86	3.01641
-6.87	3.0161
-6.88	3.0158
-6.89	3.01549
-6.9	3.01519
-6.91	3.01488
-6.92	3.01458
-6.93	3.01428
-6.94	3.01398
-6.95	3.01368
-6.96	3.01338
-6.97	3.01308
-6.98	3.01279
-6.99	3.01249
-7	3.0122
-7.01	3.0119
-7.02	3.01161
-7.03	3.01132
-7.04	3.01102
-7.05	3.01073
-7.06	3.01044
-7.07	3.01016
-7.08	3.00987
-7.09	3.00958
-7.1	3.00929
-7.11	3.00901
-7.12	3.00872
-7.13	3.00844
-7.14	3.00816
-7.15	3.00788
-7.16	3.0076
-7.17	3.00732
-7.18	3.00704
-7.19	3.00676
-7.2	3.00648
-7.21	3.0062
-7.22	3.00593
-7.23	3.00565
-7.24	3.00538
-7.25	3.0051
-7.26	3.00483
-7.27	3.00456
-7.28	3.00429
-7.29	3.00402
-7.3	3.00375
-7.31	3.00348
-7.32	3.00321
-7.33	3.00294
-7.34	3.00268
-7.35	3.00241
-7.36	3.00214
-7.37	3.00188
-7.38	3.00162
-7.39	3.00135
-7.4	3.00109
-7.41	3.00083
-7.42	3.00057
-7.43	3.00031
-7.44	3.00005
-7.45	2.99979
-7.46	2.99953
-7.47	2.99928
-7.48	2.99902
-7.49	2.99877
-7.5	2.99851
-7.51	2.99826
-7.52	2.998
-7.53	2.99775
-7.54	2.9975
-7.55	2.99725
-7.56	2.997
-7.57	2.99675
-7.58	2.9965
-7.59	2.99625
-7.6	2.996
-7.61	2.99576
-7.62	2.99551
-7.63	2.99527
-7.64	2.99502
-7.65	2.99478
-7.66	2.99453
-7.67	2.99429
-7.68	2.99405
-7.69	2.99381
-7.7	2.99357
-7.71	2.99333
-7.72	2.99309
-7.73	2.99285
-7.74	2.99261
-7.75	2.99237
-7.76	2.99214
-7.77	2.9919
-7.78	2.99166
-7.79	2.99143
-7.8	2.99119
-7.81	2.99096
-7.82	2.99073
-7.83	2.99049
-7.84	2.99026
-7.85	2.99003
-7.86	2.9898
-7.87	2.98957
-7.88	2.98934
-7.89	2.98911
-7.9	2.98889
-7.91	2.98866
-7.92	2.98843
-7.93	2.9882
-7.94	2.98798
-7.95	2.98775
-7.96	2.98753
-7.97	2.98731
-7.98	2.98708
-7.99	2.98686
-8	2.98664
-8.01	2.98642
-8.02	2.9862
-8.03	2.98598
-8.04	2.98576
-8.05	2.98554
-8.06	2.98532
-8.07	2.9851
-8.08	2.98488
-8.09	2.98467
-8.1	2.98445
-8.11	2.98423
-8.12	2.98402
-8.13	2.9838
-8.14	2.98359
-8.15	2.98338
-8.16	2.98316
-8.17	2.98295
-8.18	2.98274
-8.19	2.98253
-8.2	2.98232
-8.21	2.98211
-8.22	2.9819
-8.23	2.98169
-8.24	2.98148
-8.25	2.98127
-8.26	2.98106
-8.27	2.98086
-8.28	2.98065
-8.29	2.98044
-8.3	2.98024
-8.31	2.98003
-8.32	2.97983
-8.33	2.97963
-8.34	2.97942
-8.35	2.97922
-8.36	2.97902
-8.37	2.97881
-8.38	2.97861
-8.39	2.97841
-8.4	2.97821
-8.41	2.97801
-8.42	2.97781
-8.43	2.97761
-8.44	2.97742
-8.45	2.97722
-8.46	2.97702
-8.47	2.97682
-8.48	2.97663
-8.49	2.97643
-8.5	2.97624
-8.51	2.97604
-8.52	2.97585
-8.53	2.97565
-8.54	2.97546
-8.55	2.97527
-8.56	2.97507
-8.57	2.97488
-8.58	2.97469
-8.59	2.9745
-8.6	2.97431
-8.61	2.97412
-8.62	2.97393
-8.63	2.97374
-8.64	2.97355
-8.65	2.97336
-8.66	2.97318
-8.67	2.97299
-8.68	2.9728
-8.69	2.97261
-8.7	2.97243
-8.71	2.97224
-8.72	2.97206
-8.73	2.97187
-8.74	2.97169
-8.75	2.97151
-8.76	2.97132
-8.77	2.97114
-8.78	2.97096
-8.79	2.97077
-8.8	2.97059
-8.81	2.97041
-8.82	2.97023
-8.83	2.97005
-8.84	2.96987
-8.85	2.96969
-8.86	2.96951
-8.87	2.96933
-8.88	2.96916
-8.89	2.96898
-8.9	2.9688
-8.91	2.96862
-8.92	2.96845
-8.93	2.96827
-8.94	2.9681
-8.95	2.96792
-8.96	2.96775
-8.97	2.96757
-8.98	2.9674
-8.99	2.96722
-9	2.96705
-9.01	2.96688
-9.02	2.96671
-9.03	2.96653
-9.04	2.96636
-9.05	2.96619
-9.06	2.96602
-9.07	2.96585
-9.08	2.96568
-9.09	2.96551
-9.1	2.96534
-9.11	2.96517
-9.12	2.965
-9.13	2.96484
-9.14	2.96467
-9.15	2.9645
-9.16	2.96433
-9.17	2.96417
-9.18	2.964
-9.19	2.96383
-9.2	2.96367
-9.21	2.9635
-9.22	2.96334
-9.23	2.96318
-9.24	2.96301
-9.25	2.96285
-9.26	2.96269
-9.27	2.96252
-9.28	2.96236
-9.29	2.9622
-9.3	2.96204
-9.31	2.96187
-9.32	2.96171
-9.33	2.96155
-9.34	2.96139
-9.35	2.96123
-9.36	2.96107
-9.37	2.96091
-9.38	2.96076
-9.39	2.9606
-9.4	2.96044
-9.41	2.96028
-9.42	2.96012
-9.43	2.95997
-9.44	2.95981
-9.45	2.95965
-9.46	2.9595
-9.47	2.95934
-9.48	2.95919
-9.49	2.95903
-9.5	2.95888
-9.51	2.95872
-9.52	2.95857
-9.53	2.95842
-9.54	2.95826
-9.55	2.95811
-9.56	2.95796
-9.57	2.9578
-9.58	2.95765
-9.59	2.9575
-9.6	2.95735
-9.61	2.9572
-9.62	2.95705
-9.63	2.9569
-9.64	2.95675
-9.65	2.9566
-9.66	2.95645
-9.67	2.9563
-9.68	2.95615
-9.69	2.956
-9.7	2.95586
-9.71	2.95571
-9.72	2.95556
-9.73	2.95541
-9.74	2.95527
-9.75	2.95512
-9.76	2.95497
-9.77	2.95483
-9.78	2.95468
-9.79	2.95454
-9.8	2.95439
-9.81	2.95425
-9.82	2.9541
-9.83	2.95396
-9.84	2.95382
-9.85	2.95367
-9.86	2.95353
-9.87	2.95339
-9.88	2.95325
-9.89	2.9531
-9.9	2.95296
-9.91	2.95282
-9.92	2.95268
-9.93	2.95254
-9.94	2.9524
-9.95	2.95226
-9.96	2.95212
-9.97	2.95198
-9.98	2.95184
-9.99	2.9517
-10	2.95156
